# Supplementary material for: Influence of Substrates on the Surface Characteristics and Membrane Proteome of Fibrobacter succinogenes S85
Source: PLoS One. 2015 Oct 22;10(10):e0141197. doi: 10.1371/journal.pone.0141197 (PMC4619616; doi:10.1371/journal.pone.0141197)
Supplement: S3 Table — (XLSX) [file pone.0141197.s006.xlsx]

## Sheet: Glucose
Protein IDs	Sequence	z-score	charges
Fibrobacter_succinogenes%A7UG34	STQIQKETAER	9.36976	2
Fibrobacter_succinogenes%A7UG34	STQIQKETAER	9.22479	2
Fibrobacter_succinogenes%A7UG36	LAIVEVNLPER	8.088	2
Fibrobacter_succinogenes%A7UG36	GGFQPNVYFK	5.35475	2
Fibrobacter_succinogenes%A7UG36	GGFQPNVYFK	5.07347	2
Fibrobacter_succinogenes%A7UG43	GAQGGENALFVLVDDGVK	8.83656	2
Fibrobacter_succinogenes%A7UG43	GAQGGENALFVLVDDGVK	8.21041	2
Fibrobacter_succinogenes%A7UG43	LFGNTGVYWDAK	7.77463	2
Fibrobacter_succinogenes%A7UG43	GGGYTYQYPR	7.18753	2
Fibrobacter_succinogenes%A7UG43	LFGNTGVYWDAK	6.59596	2
Fibrobacter_succinogenes%A7UG44	TPFNAILHGK	10.0855	2
Fibrobacter_succinogenes%A7UG44	TPFNAILHGK	8.99908	2
Fibrobacter_succinogenes%A7UG44	LTLGYAVPGFGFYVR	8.72163	2
Fibrobacter_succinogenes%A7UG44	LTLGYAVPGFGFYVR	8.60786	2
Fibrobacter_succinogenes%A7UG44	PASFWDLSPYIR	8.52706	2
Fibrobacter_succinogenes%A7UG44	GGLSVLENENAR	8.19642	2
Fibrobacter_succinogenes%A7UG44	PASFWDLSPYIR	8.0482	2
Fibrobacter_succinogenes%A7UG44	GGLSVLENENAR	7.6059	2
Fibrobacter_succinogenes%A7UG44	LTLGYAVPGFGFYVR	7.27519	2
Fibrobacter_succinogenes%A7UG44	NFTWTLGAR	5.55467	2
Fibrobacter_succinogenes%A7UG44	FFYIEPT	5.00922	2
Fibrobacter_succinogenes%A7UG45	AFFTLDAINGELVPALNLK	11.3549	3
Fibrobacter_succinogenes%A7UG45	INTELFQYLPDVVIGDNGSK	10.5736	2
Fibrobacter_succinogenes%A7UG45	INTELFQYLPDVVIGDNGSK	9.18898	2
Fibrobacter_succinogenes%A7UG45	ISIGGLFGR	9.16657	2
Fibrobacter_succinogenes%A7UG45	ISIGGLFGR	8.86684	2
Fibrobacter_succinogenes%A7UG45	AFFTLDAINGELVPALNLK	8.6744	2
Fibrobacter_succinogenes%A7UG45	AFFTLDAINGELVPALNLK	8.52377	2
Fibrobacter_succinogenes%A7UG45	AFFTLDAINGELVPALNLK	8.42577	3
Fibrobacter_succinogenes%A7UG45	AHDWIFDAISK	7.5236	2
Fibrobacter_succinogenes%A7UG45	ISIGGLFGR	7.49913	2
Fibrobacter_succinogenes%A7UG45	ISIGGLFGR	6.48155	2
Fibrobacter_succinogenes%A7UG45	NIWWDWFVIR	6.09268	2
Fibrobacter_succinogenes%A7UG45	DRVEVGANR	5.00559	2
Fibrobacter_succinogenes%A7UG47	SAISPLSIYNPGIDILYEPTIFAR	10.021	3
Fibrobacter_succinogenes%A7UG47	SAISPLSIYNPGIDILYEPTIFAR	8.89176	3
Fibrobacter_succinogenes%A7UG47	YGVNSPLYSTFDALYNYSPK	8.4749	2
Fibrobacter_succinogenes%A7UG47	YGVNSPLYSTFDALYNYSPK	8.27282	2
Fibrobacter_succinogenes%A7UG47	YGVNSPLYSTFDALYNYSPK	7.97531	2
Fibrobacter_succinogenes%A7UG47	VTSNFLNVGASFQFLPR	7.39224	2
Fibrobacter_succinogenes%A7UG47	SAISPLSIYNPGIDILYEPTIFAR	7.16223	3
Fibrobacter_succinogenes%A7UG47	ALEFSGSFKR	6.86355	2
Fibrobacter_succinogenes%A7UG47	VTSNFLNVGASFQFLPR	6.59852	2
Fibrobacter_succinogenes%A7UG47	AGADVGGLVK	6.50659	2
Fibrobacter_succinogenes%A7UG47	NFYWTVGDFR	6.34268	2
Fibrobacter_succinogenes%A7UG47	NFYWTVGDFR	6.16826	2
Fibrobacter_succinogenes%A7UG47	QDVHSVNK	5.82759	2
Fibrobacter_succinogenes%A7UG47	QDVHSVNK	5.29417	2
Fibrobacter_succinogenes%A7UG47	RAGADVGGLVK	5.26438	2
Fibrobacter_succinogenes%A7UG47	NFYWTVGDFR	5.12644	2
Fibrobacter_succinogenes%A7UG48	PSVSLALPLGK	10.2995	2
Fibrobacter_succinogenes%A7UG48	LLQGLNVVYNSGNVSVLDNITAQLTGAR	10.149	3
Fibrobacter_succinogenes%A7UG48	PSVSLALPLGK	9.54326	2
Fibrobacter_succinogenes%A7UG48	VGYTPLTIYTPQTEILQEPEILAEK	7.07883	3
Fibrobacter_succinogenes%A7UG48	ADNQAEVVTQQK	6.53512	2
Fibrobacter_succinogenes%A7UG48	VGYTPLTIYTPQTEILQEPEILAEK	5.14683	3
Fibrobacter_succinogenes%A7UG49	IYSIGNMT	5.8548	2
Fibrobacter_succinogenes%A7UG49	LLNMLER	5.10082	2
Fibrobacter_succinogenes%A7UG50	DLTANTTTLAGLSAK	9.87102	2
Fibrobacter_succinogenes%A7UG50	GSPIAYSATTPSK	9.51482	2
Fibrobacter_succinogenes%A7UG50	DLTANTTTLAGLSAK	9.25396	2
Fibrobacter_succinogenes%A7UG50	LQDAYVAESGVYVGNWK	9.13672	2
Fibrobacter_succinogenes%A7UG50	ASEVGPAAGTYVK	9.11505	2
Fibrobacter_succinogenes%A7UG50	LQDAYVAESGVYVGNWK	9.08349	3
Fibrobacter_succinogenes%A7UG50	ASEVGPAAGTYVK	8.86034	2
Fibrobacter_succinogenes%A7UG50	ASEVGPAAGTYVK	8.73631	2
Fibrobacter_succinogenes%A7UG50	LQDAYVAESGVYVGNWK	8.72166	2
Fibrobacter_succinogenes%A7UG50	ASEVGPAAGTYVK	8.37458	2
Fibrobacter_succinogenes%A7UG50	VGWKATNNSK	8.23583	2
Fibrobacter_succinogenes%A7UG50	LQDAYVAESGVYVGNWK	8.13927	2
Fibrobacter_succinogenes%A7UG50	LNDCVKDSEWDISISEAGTDDASK	7.36099	3
Fibrobacter_succinogenes%A7UG50	LNDCVKDSEWDISISEAGTDDASK	6.66873	3
Fibrobacter_succinogenes%A7UG50	DLTANTTTLAGLSAK	5.67679	2
Fibrobacter_succinogenes%A7UG57	YAYYFPVPLGSSIIK	7.92692	2
Fibrobacter_succinogenes%A7UG57	FTTPVGWYDFSVR	7.34128	2
Fibrobacter_succinogenes%A7UG57	YAYYFPVPLGSSIIK	6.41682	2
Fibrobacter_succinogenes%A7UG61 Fibrobacter_succinogenes%C9RIL0	SLDAYIEQNVVLR	10.0283	2
Fibrobacter_succinogenes%A7UG61 Fibrobacter_succinogenes%C9RIL0	PLSTIIDGGR	9.19254	2
Fibrobacter_succinogenes%A7UG61 Fibrobacter_succinogenes%C9RIL0	VFVLEGVNFESGK	9.11306	2
Fibrobacter_succinogenes%A7UG61 Fibrobacter_succinogenes%C9RIL0	SLDAYIEQNVVLR	8.89648	2
Fibrobacter_succinogenes%A7UG61 Fibrobacter_succinogenes%C9RIL0	VFVLEGVNFESGK	8.80934	2
Fibrobacter_succinogenes%A7UG61 Fibrobacter_succinogenes%C9RIL0	PLSTIIDGGR	8.49025	2
Fibrobacter_succinogenes%A7UG61 Fibrobacter_succinogenes%C9RIL0	KNINVPGDFAK	8.37914	2
Fibrobacter_succinogenes%A7UG61 Fibrobacter_succinogenes%C9RIL0	KNINVPGDFAK	8.33083	2
Fibrobacter_succinogenes%A7UG61 Fibrobacter_succinogenes%C9RIL0	NGYSGLTLKGPTNLVAR	7.84886	3
Fibrobacter_succinogenes%A7UG61 Fibrobacter_succinogenes%C9RIL0	GPTNLVAR	7.61264	2
Fibrobacter_succinogenes%A7UG61 Fibrobacter_succinogenes%C9RIL0	GPTNLVAR	7.36158	2
Fibrobacter_succinogenes%A7UG61 Fibrobacter_succinogenes%C9RIL0	PWVSEEGLSEK	7.20223	2
Fibrobacter_succinogenes%A7UG61 Fibrobacter_succinogenes%C9RIL0	NGYSGLTLK	6.98945	2
Fibrobacter_succinogenes%A7UG61 Fibrobacter_succinogenes%C9RIL0	KNINVPGDFAK	6.98095	3
Fibrobacter_succinogenes%A7UG61 Fibrobacter_succinogenes%C9RIL0	WSGILAWGAK	6.93065	2
Fibrobacter_succinogenes%A7UG61 Fibrobacter_succinogenes%C9RIL0	WSGILAWGAK	6.28212	2
Fibrobacter_succinogenes%A7UG61 Fibrobacter_succinogenes%C9RIL0	NYYPFNQFIK	5.72259	2
Fibrobacter_succinogenes%A7UG61 Fibrobacter_succinogenes%C9RIL0	KNINVPGDFAK	5.56576	3
Fibrobacter_succinogenes%A7UG61 Fibrobacter_succinogenes%C9RIL0	RIEFIR	5.31931	2
Fibrobacter_succinogenes%A7UG61 Fibrobacter_succinogenes%C9RIL0	NYYPFNQFIK	5.31433	2
Fibrobacter_succinogenes%A7UG62	VQTKYPAFHLVDQAAFYK	11.8378	3
Fibrobacter_succinogenes%A7UG62	VQTKYPAFHLVDQAAFYK	11.4603	3
Fibrobacter_succinogenes%A7UG62	VQTKYPAFHLVDQAAFYK	10.2072	3
Fibrobacter_succinogenes%A7UG62	VQTKYPAFHLVDQAAFYK	9.83052	3
Fibrobacter_succinogenes%A7UG62	NYQDALEALTQAEK	8.34344	2
Fibrobacter_succinogenes%A7UG62	SIQSDRFESNR	7.79786	2
Fibrobacter_succinogenes%A7UG62	SIQSDRFESNR	7.48475	2
Fibrobacter_succinogenes%A7UG62	LKIEPENDYR	7.28578	2
Fibrobacter_succinogenes%A7UG62	SIQSDRFESNR	7.24891	2
Fibrobacter_succinogenes%A7UG62	ILDDAGFTK	6.96132	2
Fibrobacter_succinogenes%A7UG62	LKIEPENDYR	6.95687	2
Fibrobacter_succinogenes%A7UG62	LKIEPENDYR	6.879	2
Fibrobacter_succinogenes%A7UG62	SIQSDRFESNR	6.74466	3
Fibrobacter_succinogenes%A7UG62	EALRPTFNK	6.07705	2
Fibrobacter_succinogenes%A7UG62	QFLEAAYAFGK	5.93716	2
Fibrobacter_succinogenes%A7UG62	QFLEAAYAFGK	5.88484	2
Fibrobacter_succinogenes%A7UG62	ILDDAGFTK	5.87765	2
Fibrobacter_succinogenes%A7UG62	EALRPTFNK	5.79929	2
Fibrobacter_succinogenes%A7UG62	EALRPTFNK	5.70114	2
Fibrobacter_succinogenes%A7UG62	SIQSDRFESNR	5.48592	3
Fibrobacter_succinogenes%A7UG62	SIQSDRFESNR	5.47885	2
Fibrobacter_succinogenes%A7UG62	ILDDAGFTK	5.38209	2
Fibrobacter_succinogenes%A7UG62	YLALDLEM	5.36873	2
Fibrobacter_succinogenes%A7UG62	SIQSDRFESNR	5.3091	3
Fibrobacter_succinogenes%A7UG66	NSSGVFPQSGDYIHFR	10.5831	3
Fibrobacter_succinogenes%A7UG66	YAQGPAYYGAALR	10.3918	2
Fibrobacter_succinogenes%A7UG66	YAQGPAYYGAALR	10.3532	2
Fibrobacter_succinogenes%A7UG66	IAPVIIGAR	9.87935	2
Fibrobacter_succinogenes%A7UG66	KPSPWALISGQVNSYAVR	9.74138	3
Fibrobacter_succinogenes%A7UG66	IAPVIIGAR	9.30136	2
Fibrobacter_succinogenes%A7UG66	AGQGEFEKYGFIPHGWYVK	9.07305	3
Fibrobacter_succinogenes%A7UG66	YVNESLPTEVIIR	9.0254	2
Fibrobacter_succinogenes%A7UG66	ALNDYGQQGGITK	8.4942	2
Fibrobacter_succinogenes%A7UG66	ALNDYGQQGGITK	8.18609	2
Fibrobacter_succinogenes%A7UG66	KPSPWALISGQVNSYAVR	8.15553	3
Fibrobacter_succinogenes%A7UG66	YVNESLPTEVIIR	7.88291	2
Fibrobacter_succinogenes%A7UG66	IEVPGGFYPAEATDALKLEEAK	6.9921	3
Fibrobacter_succinogenes%A7UG66	YGFIPHGWYVK	6.75544	3
Fibrobacter_succinogenes%A7UG66	LVGSGAYITK	6.34323	2
Fibrobacter_succinogenes%A7UG66	LVGSGAYITK	6.18046	2
Fibrobacter_succinogenes%A7UG66	YGFIPHGWYVK	6.13641	2
Fibrobacter_succinogenes%A7UG66	YGFIPHGWYVK	5.92868	3
Fibrobacter_succinogenes%A7UG66	VTVNVKQS	5.9003	2
Fibrobacter_succinogenes%A7UG66	IEVPGGFYPAEATDALKLEEAK	5.73043	3
Fibrobacter_succinogenes%A7UG66	VTVNVKQS	5.53793	2
Fibrobacter_succinogenes%A7UG66	KMNIDENCGWYY	5.52014	3
Fibrobacter_succinogenes%A7UG66	QGTYYLR	5.06204	2
Fibrobacter_succinogenes%A7UG67 Fibrobacter_succinogenes%C9RII0	IADKTFEDVTK	6.55419	2
Fibrobacter_succinogenes%A7UG67 Fibrobacter_succinogenes%D9S4N9 Fibrobacter_succinogenes%C9RII1 Fibrobacter_succinogenes%C9RII0	GWYDAGDYGR	7.23863	2
Fibrobacter_succinogenes%A7UG68 Fibrobacter_succinogenes%C9RS59	DAKGGLGELTISAVEFLDASK	10.6586	3
Fibrobacter_succinogenes%A7UG68 Fibrobacter_succinogenes%C9RS59	GLGDGKEINILDWVSK	10.2456	3
Fibrobacter_succinogenes%A7UG68 Fibrobacter_succinogenes%C9RS59	SLISWIASNDIASNK	9.76325	3
Fibrobacter_succinogenes%A7UG68 Fibrobacter_succinogenes%C9RS59	SLISWIASNDIASNK	8.99685	2
Fibrobacter_succinogenes%A7UG68 Fibrobacter_succinogenes%C9RS59	VVSWLIPETR	8.80656	2
Fibrobacter_succinogenes%A7UG68 Fibrobacter_succinogenes%C9RS59	LDDGSIVAR	8.3161	2
Fibrobacter_succinogenes%A7UG68 Fibrobacter_succinogenes%C9RS59	TLGIQYIR	8.09627	2
Fibrobacter_succinogenes%A7UG68 Fibrobacter_succinogenes%C9RS59	GGLGELTISAVEFLDASK	7.92819	3
Fibrobacter_succinogenes%A7UG68 Fibrobacter_succinogenes%C9RS59	GGLGELTISAVEFLDASK	7.81261	2
Fibrobacter_succinogenes%A7UG68 Fibrobacter_succinogenes%C9RS59	SLISWIASNDIASNK	7.80482	2
Fibrobacter_succinogenes%A7UG68 Fibrobacter_succinogenes%C9RS59	TLGIQYIR	7.73368	2
Fibrobacter_succinogenes%A7UG68 Fibrobacter_succinogenes%C9RS59	VVSWLIPETR	7.68565	2
Fibrobacter_succinogenes%A7UG68 Fibrobacter_succinogenes%C9RS59	GGLGELTISAVEFLDASK	7.54681	2
Fibrobacter_succinogenes%A7UG68 Fibrobacter_succinogenes%C9RS59	LDDGSIVAR	7.38467	2
Fibrobacter_succinogenes%A7UG68 Fibrobacter_succinogenes%C9RS59	GGLGELTISAVEFLDASK	5.83553	3
Fibrobacter_succinogenes%A7UG68 Fibrobacter_succinogenes%C9RS59	GLKWEVK	5.77303	2
Fibrobacter_succinogenes%A7UG68 Fibrobacter_succinogenes%C9RS59	GLKWEVK	5.04237	2
Fibrobacter_succinogenes%C9RIJ4	SKAAAGTTAWNR	10.977	2
Fibrobacter_succinogenes%C9RIJ4	SKAAAGTTAWNR	10.9723	2
Fibrobacter_succinogenes%C9RIJ4	TEAVDTYASR	9.47994	2
Fibrobacter_succinogenes%C9RIJ4	KAAPVAEQTVE	7.69941	2
Fibrobacter_succinogenes%C9RIJ4	LVFEMGLGSR	7.27079	2
Fibrobacter_succinogenes%C9RIJ9	LKEIADQNR	7.30144	2
Fibrobacter_succinogenes%C9RIK0	ASALVQEALK	7.49328	2
Fibrobacter_succinogenes%C9RIL2 Fibrobacter_succinogenes%A7UG58	ASAHYGIDNEWTTKLYETLR	11.6006	3
Fibrobacter_succinogenes%C9RIL2 Fibrobacter_succinogenes%A7UG58	ANDDAVQAYNLPETK	10.0775	2
Fibrobacter_succinogenes%C9RIL2 Fibrobacter_succinogenes%A7UG58	TLEAYDKYGLQIK	9.73255	2
Fibrobacter_succinogenes%C9RIL2 Fibrobacter_succinogenes%A7UG58	IGIVQQLPSYYEQARPIFQK	9.69755	3
Fibrobacter_succinogenes%C9RIL2 Fibrobacter_succinogenes%A7UG58	TLEAYDKYGLQIK	9.69435	2
Fibrobacter_succinogenes%C9RIL2 Fibrobacter_succinogenes%A7UG58	AIEAYEAFLKR	9.48516	3
Fibrobacter_succinogenes%C9RIL2 Fibrobacter_succinogenes%A7UG58	ASAHYGIDNEWTTK	9.46709	2
Fibrobacter_succinogenes%C9RIL2 Fibrobacter_succinogenes%A7UG58	ANDDAVQAYNLPETK	9.42664	2
Fibrobacter_succinogenes%C9RIL2 Fibrobacter_succinogenes%A7UG58	PSTLFADPTYFK	9.32207	2
Fibrobacter_succinogenes%C9RIL2 Fibrobacter_succinogenes%A7UG58	LIAAYIGIAR	9.0803	2
Fibrobacter_succinogenes%C9RIL2 Fibrobacter_succinogenes%A7UG58	PSTLFADPTYFK	8.93509	2
Fibrobacter_succinogenes%C9RIL2 Fibrobacter_succinogenes%A7UG58	LKEWTANPSLIPASER	8.88082	3
Fibrobacter_succinogenes%C9RIL2 Fibrobacter_succinogenes%A7UG58	FDPSTLFADPTYFK	8.61624	2
Fibrobacter_succinogenes%C9RIL2 Fibrobacter_succinogenes%A7UG58	SLGYFLEYIDKYPK	8.35842	3
Fibrobacter_succinogenes%C9RIL2 Fibrobacter_succinogenes%A7UG58	FDPSTLFADPTYFK	8.27929	2
Fibrobacter_succinogenes%C9RIL2 Fibrobacter_succinogenes%A7UG58	SLGYFLEYIDKYPK	8.26236	2
Fibrobacter_succinogenes%C9RIL2 Fibrobacter_succinogenes%A7UG58	SLGYFLEYIDKYPK	7.92194	3
Fibrobacter_succinogenes%C9RIL2 Fibrobacter_succinogenes%A7UG58	AIEAYEAFLKR	7.89128	3
Fibrobacter_succinogenes%C9RIL2 Fibrobacter_succinogenes%A7UG58	AIEAYEAFLKR	7.8848	2
Fibrobacter_succinogenes%C9RIL2 Fibrobacter_succinogenes%A7UG58	KWDLAIQEYR	7.68534	2
Fibrobacter_succinogenes%C9RIL2 Fibrobacter_succinogenes%A7UG58	AAETFMLLPK	7.23114	2
Fibrobacter_succinogenes%C9RIL2 Fibrobacter_succinogenes%A7UG58	KWDLAIQEYR	7.22319	2
Fibrobacter_succinogenes%C9RIL2 Fibrobacter_succinogenes%A7UG58	AAETFMLLPK	7.21235	2
Fibrobacter_succinogenes%C9RIL2 Fibrobacter_succinogenes%A7UG58	AIEAYEAFLKR	6.8786	2
Fibrobacter_succinogenes%C9RIL2 Fibrobacter_succinogenes%A7UG58	AYLDLVKR	6.833	2,3,4
Fibrobacter_succinogenes%C9RIL2 Fibrobacter_succinogenes%A7UG58	AIAYVLFQK	6.58574	2
Fibrobacter_succinogenes%C9RIL2 Fibrobacter_succinogenes%A7UG58	SLGYFLEYIDKYPK	6.49031	2
Fibrobacter_succinogenes%C9RIL2 Fibrobacter_succinogenes%A7UG58	AIAYVLFQK	6.37969	2
Fibrobacter_succinogenes%C9RIL2 Fibrobacter_succinogenes%A7UG58	VTGFENLTGK	6.33852	2
Fibrobacter_succinogenes%C9RIL2 Fibrobacter_succinogenes%A7UG58	DLVRDYPK	6.21044	2
Fibrobacter_succinogenes%C9RIL2 Fibrobacter_succinogenes%A7UG58	AYLDLVK	6.14384	2
Fibrobacter_succinogenes%C9RIL2 Fibrobacter_succinogenes%A7UG58	TLEAYDKYGLQIK	6.01924	3
Fibrobacter_succinogenes%C9RIL2 Fibrobacter_succinogenes%A7UG58	DFPDNGLVPK	5.95455	2
Fibrobacter_succinogenes%C9RIL2 Fibrobacter_succinogenes%A7UG58	AAETFMLLPK	5.66006	2
Fibrobacter_succinogenes%C9RIL2 Fibrobacter_succinogenes%A7UG58	TLEAYDKYGLQIK	5.48184	3
Fibrobacter_succinogenes%C9RIL2 Fibrobacter_succinogenes%A7UG58	DLVRDYPK	5.38709	2
Fibrobacter_succinogenes%C9RIL2 Fibrobacter_succinogenes%A7UG58	AYLDLVK	5.33148	2
Fibrobacter_succinogenes%C9RIL2 Fibrobacter_succinogenes%A7UG58	RLMNINPDYIDAP	5.12724	2
Fibrobacter_succinogenes%C9RIL3	SSKLPIAK	7.51371	2
Fibrobacter_succinogenes%C9RIL3	LVMQNQLEQALQFAK	7.28756	2
Fibrobacter_succinogenes%C9RIL3	SSKLPIAK	6.74761	2
Fibrobacter_succinogenes%C9RIL3	SSKLPIAK	6.60422	2
Fibrobacter_succinogenes%C9RIL5	AIEQEHALK	6.8845	2
Fibrobacter_succinogenes%C9RIL5	AIEQEHALK	5.48025	2
Fibrobacter_succinogenes%C9RIL6	DVAGLQTTGK	7.34278	2
Fibrobacter_succinogenes%C9RIL6	DVAGLQTTGK	7.31103	2
Fibrobacter_succinogenes%C9RIL6	SGNTTVTIPFTFSE	6.89199	2
Fibrobacter_succinogenes%C9RIL6	VKSGNTTVTIPFTFSE	6.88349	2
Fibrobacter_succinogenes%C9RIL6	SGNTTVTIPFTFSE	6.72291	2
Fibrobacter_succinogenes%C9RIN5 Fibrobacter_succinogenes%D9S4U6	NIPIQLIGFYDR	5.15581	2
Fibrobacter_succinogenes%C9RIP1	MIEFYPNSIYYPR	8.6099	2
Fibrobacter_succinogenes%C9RIP1	ALLLCKGSLQ	5.84508	2
Fibrobacter_succinogenes%C9RIQ1	GIFFPTTPDIFPK	5.88703	2
Fibrobacter_succinogenes%C9RIQ1	EGSFTVGNIGYYEYK	5.25977	2
Fibrobacter_succinogenes%C9RIQ1	GIFFPTTPDIFPK	5.10432	2
Fibrobacter_succinogenes%C9RIR0	LGIQAVAQELGI	8.9744	2
Fibrobacter_succinogenes%C9RIR0	TINKLGIQAVAQELGI	8.68271	2
Fibrobacter_succinogenes%C9RIR0	LGIQAVAQELGI	8.25625	2
Fibrobacter_succinogenes%C9RIR0	TINKLGIQAVAQELGI	7.50397	2
Fibrobacter_succinogenes%C9RIR0	FYIPEEDRWVTLR	6.91349	3
Fibrobacter_succinogenes%C9RIR0	LGIQAVAQELGI	6.89226	2
Fibrobacter_succinogenes%C9RIR0	FYIPEEDRWVTLR	6.63344	2
Fibrobacter_succinogenes%C9RIR0	FYIPEEDRWVTLR	5.80172	3
Fibrobacter_succinogenes%C9RIR0	FYIPEEDRWVTLR	5.72141	2
Fibrobacter_succinogenes%C9RIR0	TINKLGIQAVAQELGI	5.70458	2
Fibrobacter_succinogenes%C9RIR3	TVIVSAADLAR	6.73593	2
Fibrobacter_succinogenes%C9RIS2	GLSLLDLINEGNLGLFK	8.85609	2
Fibrobacter_succinogenes%C9RIS2	GLSLLDLINEGNLGLFK	7.78607	2
Fibrobacter_succinogenes%C9RIS2	IVDISLDA	5.29478	2
Fibrobacter_succinogenes%C9RIU8 Fibrobacter_succinogenes%D9S5E0	ELSAYNINAFVVK	7.85686	2
Fibrobacter_succinogenes%C9RIU8 Fibrobacter_succinogenes%D9S5E0	ELSAYNINAFVVK	7.1487	2
Fibrobacter_succinogenes%C9RIX3	LVYVVAEEGADKAYIENAIK	10.0539	3
Fibrobacter_succinogenes%C9RIX3	IPQHFAAVDAAAK	8.83782	2
Fibrobacter_succinogenes%C9RIX3	LVYVVAEEGADKAYIENAIK	8.6534	3
Fibrobacter_succinogenes%C9RIX3	IPQHFAAVDAAAK	8.30343	2
Fibrobacter_succinogenes%C9RIX3	QAPDMELVAVFTR	7.04737	2
Fibrobacter_succinogenes%C9RIX3	IPQHFAAVDAAAK	6.80745	3
Fibrobacter_succinogenes%C9RIX3	RDPLTVK	6.36561	2
Fibrobacter_succinogenes%C9RIX3	IPQHFAAVDAAAK	5.95949	3
Fibrobacter_succinogenes%C9RIY7	GLIGIRPK	9.29058	2
Fibrobacter_succinogenes%C9RIY7	ALELGLTPIIVVNKIDR	8.89476	3
Fibrobacter_succinogenes%C9RIY7	PNAEPLLQIASLEYSSFLGR	7.5236	3
Fibrobacter_succinogenes%C9RJ04	EANAEAPVAAAEQAAPVAPAAEAPVAEAR	12.2209	3
Fibrobacter_succinogenes%C9RJ04	EANAEAPVAAAEQAAPVAPAAEAPVAEAR	12.0986	3
Fibrobacter_succinogenes%C9RJ04	IPVETPAAPAVEAAPVAPVAEAPAEAAAETAFDPSKVR	9.49459	3
Fibrobacter_succinogenes%C9RJ04	IPVETPAAPAVEAAPVAPVAEAPAEAAAETAFDPSKVR	8.4835	3
Fibrobacter_succinogenes%C9RJ04	IPVETPAAPAVEAAPVAPVAEAPAEAAAETAFDPSKVR	7.30337	4
Fibrobacter_succinogenes%C9RJ04	KAPELSEEA	5.39422	2
Fibrobacter_succinogenes%C9RJ13	LATAESQSAHGEVGK	8.34196	2
Fibrobacter_succinogenes%C9RJ13	LATAESQSAHGEVGK	7.78203	2
Fibrobacter_succinogenes%C9RJ32	AAVEEGIVPGGGVALIR	9.40573	2
Fibrobacter_succinogenes%C9RJ32	AAVEEGIVPGGGVALIR	9.11304	2
Fibrobacter_succinogenes%C9RJ32	AGVIDPAKVTR	7.84132	2
Fibrobacter_succinogenes%C9RJ32	AGVIDPAKVTR	7.42178	2
Fibrobacter_succinogenes%C9RJ32	TDTYEDLIK	6.55744	2
Fibrobacter_succinogenes%C9RJ32	VGAATEVEMKEK	6.40323	3
Fibrobacter_succinogenes%C9RJ32	TDTYEDLIK	6.29265	2
Fibrobacter_succinogenes%C9RJ32	LAGGVAVIK	6.25462	2,3,4
Fibrobacter_succinogenes%C9RJ32	VGAATEVEMKEK	6.11224	3
Fibrobacter_succinogenes%C9RJ33	YGLSNVVNYAR	9.41351	2
Fibrobacter_succinogenes%C9RJ33	YGLSNVVNYAR	8.91592	2
Fibrobacter_succinogenes%C9RJ33	GASTLTQQLTK	8.42831	2
Fibrobacter_succinogenes%C9RJ33	LPFPVPPGVISR	8.23402	2
Fibrobacter_succinogenes%C9RJ33	YIEEPIVLAK	6.88204	2
Fibrobacter_succinogenes%C9RJ33	LLFLTPER	5.22611	2
Fibrobacter_succinogenes%C9RJ33	WFFIFMCPIFVAFIAALAVYIHY	5.13724	3
Fibrobacter_succinogenes%C9RJ33	EGMMTLR	5.12427	2
Fibrobacter_succinogenes%C9RJ33	QLEQINPR	5.09899	2
Fibrobacter_succinogenes%C9RJ35	SIIEGTFAILAER	8.48401	2
Fibrobacter_succinogenes%C9RJ38	TFATVDHIIPTTFPER	12.1721	3
Fibrobacter_succinogenes%C9RJ38	DVALAYIAK	5.84956	2
Fibrobacter_succinogenes%C9RJ38	TQTLAMSPLK	5.31442	2
Fibrobacter_succinogenes%C9RJ39	GQFLDGSWHAR	7.58421	2
Fibrobacter_succinogenes%C9RJ39	EHAPQALKR	6.57709	2
Fibrobacter_succinogenes%C9RJ39	GQFLDGSWHAR	5.44134	3
Fibrobacter_succinogenes%C9RJ39	AIIAESYSE	5.41406	2
Fibrobacter_succinogenes%C9RJ52	LVYTVLSGAK	8.18793	2
Fibrobacter_succinogenes%C9RJ52	AGLAEGTILLK	6.97965	2
Fibrobacter_succinogenes%C9RJ52	IEKPAEYHFE	6.16517	2
Fibrobacter_succinogenes%C9RJ52	AGLAEGTILLK	5.36272	2
Fibrobacter_succinogenes%C9RJ63	NLLSIEDLENNPSSR	11.2902	2
Fibrobacter_succinogenes%C9RJ70	LTLFAETDFPR	8.02696	2
Fibrobacter_succinogenes%C9RJ72	GLMTTVHAATATQK	11.8703	2
Fibrobacter_succinogenes%C9RJ72	VPTSDVSFVDLTAELK	10.5224	2
Fibrobacter_succinogenes%C9RJ72	VLNEKFGIVR	10.264	2
Fibrobacter_succinogenes%C9RJ72	VPTSDVSFVDLTAELK	10.1074	2
Fibrobacter_succinogenes%C9RJ72	VLNEKFGIVR	9.792	2
Fibrobacter_succinogenes%C9RJ72	VPTSDVSFVDLTAELK	9.6901	3
Fibrobacter_succinogenes%C9RJ72	VPTSDVSFVDLTAELK	9.11417	2
Fibrobacter_succinogenes%C9RJ72	VPTSDVSFVDLTAELK	9.00601	3
Fibrobacter_succinogenes%C9RJ72	GILENIIPSSTGAAK	8.91574	2
Fibrobacter_succinogenes%C9RJ72	VSFVDLTAELK	8.85909	2
Fibrobacter_succinogenes%C9RJ72	GILENIIPSSTGAAK	8.52898	2
Fibrobacter_succinogenes%C9RJ72	ALKLGINGFGR	8.47968	2
Fibrobacter_succinogenes%C9RJ72	VPTSDVSFVDLTAELK	8.38597	2
Fibrobacter_succinogenes%C9RJ72	GILENIIPSSTGAAK	8.17989	2
Fibrobacter_succinogenes%C9RJ72	LGINGFGR	8.13672	2
Fibrobacter_succinogenes%C9RJ72	LGINGFGR	7.96129	2
Fibrobacter_succinogenes%C9RJ72	GILENIIPSSTGAAK	7.90156	2
Fibrobacter_succinogenes%C9RJ72	AGIQLDPTFVK	7.87908	2
Fibrobacter_succinogenes%C9RJ72	VLNEKFGIVR	7.85128	2
Fibrobacter_succinogenes%C9RJ72	GILENIIPSSTGAAK	7.44721	2
Fibrobacter_succinogenes%C9RJ72	GILENIIPSSTGAAK	7.2089	2
Fibrobacter_succinogenes%C9RJ72	VLPELNGKLTGMSLR	6.74395	3
Fibrobacter_succinogenes%C9RJ72	AAVENFSKDITVVGINDLLDADYLAYMLK	6.17781	3
Fibrobacter_succinogenes%C9RJ85	ATGGALLLGLNGIGIIAHGR	13.4494	3
Fibrobacter_succinogenes%C9RJ85	ATGGALLLGLNGIGIIAHGR	11.729	3
Fibrobacter_succinogenes%C9RJ86	YAAQIPLGR	8.9945	2
Fibrobacter_succinogenes%C9RJ86	YAAQIPLGR	8.53066	2
Fibrobacter_succinogenes%C9RJ86	AVLRTMM	5.28299	2
Fibrobacter_succinogenes%C9RJ87	VSDVVAFLEAHKK	11.1144	3
Fibrobacter_succinogenes%C9RJ87	VSDVVAFLEAHKK	10.165	3
Fibrobacter_succinogenes%C9RJ89	ILDQFNREDAIPVYWWVDPVK	6.26949	3
Fibrobacter_succinogenes%C9RJ89	SGESLPIPPFDIR	6.18516	2
Fibrobacter_succinogenes%C9RJ89	SGESLPIPPFDIR	6.15724	2
Fibrobacter_succinogenes%C9RJ90	YQIIPTVAAFLDVTFPTGKDR	9.49591	3
Fibrobacter_succinogenes%C9RJ90	LVADFIIHDKWK	6.71244	3
Fibrobacter_succinogenes%C9RJ90	FVPVQNLELYLSLPFRPISR	6.61191	3
Fibrobacter_succinogenes%C9RJ90	FVPVQNLELYLSLPFRPISR	6.40225	3
Fibrobacter_succinogenes%C9RJ90	FVPVQNLELYLSLPFRPISR	6.24183	3
Fibrobacter_succinogenes%C9RJ90	FVPVQNLELYLSLPFRPISR	5.10204	3
Fibrobacter_succinogenes%C9RJC9	LKDTVIPK	5.77351	2
Fibrobacter_succinogenes%C9RJC9	IQQVQVEMPQEGFM	5.12123	2
Fibrobacter_succinogenes%C9RJD8	PVVKEYLLLR	12.6916	2
Fibrobacter_succinogenes%C9RJD8	PVVKEYLLLR	12.1442	2
Fibrobacter_succinogenes%C9RJD8	NLQEALGEDDPVVKEYLLLR	11.7153	3
Fibrobacter_succinogenes%C9RJD8	GFVPDYIEYKDNFGIGR	11.6949	3
Fibrobacter_succinogenes%C9RJD8	NLQEALGEDDPVVKEYLLLR	11.6162	3
Fibrobacter_succinogenes%C9RJD8	MSDEFFDNFTLALVR	10.5516	2
Fibrobacter_succinogenes%C9RJD8	GYFLIFGENVPDLSGKQR	10.4616	3
Fibrobacter_succinogenes%C9RJD8	QAAQEGVDYATIINAFAK	10.41	2
Fibrobacter_succinogenes%C9RJD8	PVVKEYLLLR	10.391	3
Fibrobacter_succinogenes%C9RJD8	GYFLIFGENVPDLSGKQR	10.0915	3
Fibrobacter_succinogenes%C9RJD8	MSDEFFDNFTLALVR	9.56466	2
Fibrobacter_succinogenes%C9RJD8	NLQEALGEDDPVVKEYLLLR	9.45268	2
Fibrobacter_succinogenes%C9RJD8	MSDEFFDNFTLALVR	9.41421	2
Fibrobacter_succinogenes%C9RJD8	LVSTDGKEVYAK	9.37445	3
Fibrobacter_succinogenes%C9RJD8	GFVPDYIEYKDNFGIGR	9.34795	3
Fibrobacter_succinogenes%C9RJD8	LVSTDGKEVYAK	9.19577	2
Fibrobacter_succinogenes%C9RJD8	QAAQEGVDYATIINAFAK	9.10317	2
Fibrobacter_succinogenes%C9RJD8	GYFLIFGENVPDLSGK	9.01094	2
Fibrobacter_succinogenes%C9RJD8	NLQEALGEDDPVVKEYLLLR	8.835	2
Fibrobacter_succinogenes%C9RJD8	PVVKEYLLLR	8.68718	3
Fibrobacter_succinogenes%C9RJD8	LVSTDGKEVYAK	8.65683	3
Fibrobacter_succinogenes%C9RJD8	LVSTDGKEVYAK	8.56922	2
Fibrobacter_succinogenes%C9RJD8	TLGDIGKR	8.40569	2
Fibrobacter_succinogenes%C9RJD8	MSDEFFDNFTLALVR	8.37358	2
Fibrobacter_succinogenes%C9RJD8	TLGDIGKR	8.29951	2
Fibrobacter_succinogenes%C9RJD8	GFVPDYIEYKDNFGIGR	8.21696	2
Fibrobacter_succinogenes%C9RJD8	VKEDATVEEYVK	7.94583	2
Fibrobacter_succinogenes%C9RJD8	VKEDATVEEYVK	7.94522	2
Fibrobacter_succinogenes%C9RJD8	GYFLIFGENVPDLSGK	7.87815	2
Fibrobacter_succinogenes%C9RJD8	VKEDATVEEYVK	7.63285	3
Fibrobacter_succinogenes%C9RJD8	FRNAINSYLEAK	7.0144	2
Fibrobacter_succinogenes%C9RJD8	HIAESAIK	6.93609	2
Fibrobacter_succinogenes%C9RJD8	NAINSYLEAK	6.77006	2
Fibrobacter_succinogenes%C9RJD8	FRNAINSYLEAK	6.64289	2
Fibrobacter_succinogenes%C9RJD8	HIAESAIK	6.63686	2
Fibrobacter_succinogenes%C9RJD8	NAINSYLEAK	6.46889	2
Fibrobacter_succinogenes%C9RJD8	VKEDATVEEYVK	5.94137	3
Fibrobacter_succinogenes%C9RJE2	VLQIGLGYR	8.85223	2
Fibrobacter_succinogenes%C9RJE2	AGIWTPFTIGLR	6.59121	2
Fibrobacter_succinogenes%C9RJE2	AGIWTPFTIGLR	5.51907	2
Fibrobacter_succinogenes%C9RJE4	LLTEIRDLLK	7.27727	2
Fibrobacter_succinogenes%C9RJE4	LLTEIRDLLK	7.1423	2
Fibrobacter_succinogenes%C9RJI9	GVNVFPSQIETALLR	7.61352	2
Fibrobacter_succinogenes%C9RJJ6	IGSEYVR	6.16722	2
Fibrobacter_succinogenes%C9RJJ6	IGSEYVR	5.90795	2
Fibrobacter_succinogenes%C9RJJ8	LAPGPVDIVDPR	7.78232	2
Fibrobacter_succinogenes%C9RJJ8	LAEIEESVK	6.84003	2
Fibrobacter_succinogenes%C9RJJ9	VAKPSAVAVTK	8.05465	2
Fibrobacter_succinogenes%C9RJK0	IQETSRPGIFW	7.25361	2
Fibrobacter_succinogenes%C9RJK0	IQETSRPGIFW	5.92548	2
Fibrobacter_succinogenes%C9RJN8	LADLDFSYLAPEKQYSK	10.7866	3
Fibrobacter_succinogenes%C9RJN8	LADLDFSYLAPEK	8.9702	2
Fibrobacter_succinogenes%C9RJN8	AIFESASFDHGR	8.05615	2
Fibrobacter_succinogenes%C9RJN8	TDSIYVALPGER	7.97905	2
Fibrobacter_succinogenes%C9RJN8	ISAIEILSGLEK	7.89312	2
Fibrobacter_succinogenes%C9RJN8	LADLDFSYLAPEK	7.75033	2
Fibrobacter_succinogenes%C9RJN8	AIFESASFDHGR	7.05549	2
Fibrobacter_succinogenes%C9RJN8	SSFPAGTVSGAPK	6.4503	2
Fibrobacter_succinogenes%C9RJN8	YTPFSLAK	5.94395	2
Fibrobacter_succinogenes%C9RJN8	IQFASDIEALDIYRR	5.71866	3
Fibrobacter_succinogenes%C9RJN8	IQFASDIEALDIYRR	5.5006	3
Fibrobacter_succinogenes%C9RJN9	SILEPFTK	5.87969	2
Fibrobacter_succinogenes%C9RJN9	ITTEEIR	5.63707	2
Fibrobacter_succinogenes%C9RJQ0	TGKDVEITQSHGGSGK	12.4384	3
Fibrobacter_succinogenes%C9RJQ0	ELATEYLNFLYSDEGQHIAAK	10.4499	3
Fibrobacter_succinogenes%C9RJQ0	ELATEYLNFLYSDEGQHIAAK	8.1285	3
Fibrobacter_succinogenes%C9RJQ0	KDGIGVITPNPK	5.31425	2
Fibrobacter_succinogenes%C9RJR4	VAIEELDEGQILAIR	11.4764	2
Fibrobacter_succinogenes%C9RJR4	SEEIKVDDT	5.34315	2
Fibrobacter_succinogenes%C9RJR6	KPFSHAGIIR	6.77736	2
Fibrobacter_succinogenes%C9RJR6	QAGVIGAMGGVIGSLQAM	5.62745	3
Fibrobacter_succinogenes%C9RJS1 Fibrobacter_succinogenes%D9S750	AILRFPNAIVIPIGQLVR	10.1378	3
Fibrobacter_succinogenes%C9RJS2	ADGRPTPDDLDELISK	12.9787	3
Fibrobacter_succinogenes%C9RJS2	GVPPVVVDLAGSR	12.4626	2
Fibrobacter_succinogenes%C9RJS2	FLEFKGLETGLFR	12.3467	3
Fibrobacter_succinogenes%C9RJS2	GVPPVVVDLAGSR	11.7439	2
Fibrobacter_succinogenes%C9RJS2	GVIGLFQAGLKNEHSR	11.2913	3
Fibrobacter_succinogenes%C9RJS2	GVIGLFQAGLKNEHSR	10.9445	3
Fibrobacter_succinogenes%C9RJS2	FLEFKGLETGLFR	10.6678	3
Fibrobacter_succinogenes%C9RJS2	FLEFKGLETGLFR	9.12117	2
Fibrobacter_succinogenes%C9RJS2	VWKEPSFFLAHPR	9.10224	3
Fibrobacter_succinogenes%C9RJS2	VWKEPSFFLAHPR	8.43472	3
Fibrobacter_succinogenes%C9RJS2	GIPLVPTDK	8.15074	2
Fibrobacter_succinogenes%C9RJS2	AAYNLANVTK	7.62696	2
Fibrobacter_succinogenes%C9RJS2	ANEAEKNTGINALGAK	7.46721	3
Fibrobacter_succinogenes%C9RJS2	TNILLVR	7.29321	2
Fibrobacter_succinogenes%C9RJS2	TNILLVR	7.0097	2
Fibrobacter_succinogenes%C9RJS2	GLETGLFR	6.53534	2
Fibrobacter_succinogenes%C9RJS2	GLETGLFR	6.50092	2
Fibrobacter_succinogenes%C9RJT0	LIGAEAGGVGPNVGENAAR	9.91114	2
Fibrobacter_succinogenes%C9RJT0	LIGAEAGGVGPNVGENAAR	9.11964	2
Fibrobacter_succinogenes%C9RJT0	YVAEIIR	7.01964	2
Fibrobacter_succinogenes%C9RJT0	YVAEIIR	6.39848	2
Fibrobacter_succinogenes%C9RJT0	EGIVQGYK	5.9858	2
Fibrobacter_succinogenes%C9RJT0	EGIVQGYK	5.02487	2
Fibrobacter_succinogenes%C9RJT1	VLGGFGIR	6.08919	2
Fibrobacter_succinogenes%C9RJT2	LQALAPFAAWDGKDIAGAPLLIK	8.8044	3
Fibrobacter_succinogenes%C9RJT2	LQALAPFAAWDGKDIAGAPLLIK	7.91367	3
Fibrobacter_succinogenes%C9RJT2	EGVEKDLPR	6.15143	2
Fibrobacter_succinogenes%C9RJT6	GDFSAFTGIVPNQISVEK	5.10957	2
Fibrobacter_succinogenes%C9RJU3	ASAALVLAGLIAEGETTISR	12.2202	3
Fibrobacter_succinogenes%C9RJU3	ASFYVLGPLVAR	9.38009	2
Fibrobacter_succinogenes%C9RJU3	ASFYVLGPLVAR	8.82645	2
Fibrobacter_succinogenes%C9RJU7	LLAQVAEILVNENR	8.2305	2
Fibrobacter_succinogenes%C9RJV1	SSLLEDAIQR	7.71717	2
Fibrobacter_succinogenes%C9RJV1	SSLLEDAIQR	7.52628	2
Fibrobacter_succinogenes%C9RJV5	SLGVAVSQKTQK	10.6204	2
Fibrobacter_succinogenes%C9RJV5	LRFTYNISEAQLAK	9.26007	3
Fibrobacter_succinogenes%C9RJV5	SLGVAVSQKTQK	9.15411	2
Fibrobacter_succinogenes%C9RJV5	EAIASAAAAPEYLSVDLGK	8.65445	2
Fibrobacter_succinogenes%C9RJV5	NFAPGQHGQTR	8.64581	2
Fibrobacter_succinogenes%C9RJV5	FTYNISEAQLAK	8.63251	2
Fibrobacter_succinogenes%C9RJV5	NFAPGQHGQTR	8.40093	2
Fibrobacter_succinogenes%C9RJV5	FTYNISEAQLAK	8.21378	2
Fibrobacter_succinogenes%C9RJV5	FTYNISEAQLAK	6.81225	2
Fibrobacter_succinogenes%C9RJV5	AGDVIAVR	6.72536	2
Fibrobacter_succinogenes%C9RJV5	AGDVIAVR	6.62339	2
Fibrobacter_succinogenes%C9RJV5	NFAPGQHGQTR	6.38114	2
Fibrobacter_succinogenes%C9RJV5	LDAVVYR	5.51656	2
Fibrobacter_succinogenes%C9RJW0	ILNQLSLFWFK	8.21462	2
Fibrobacter_succinogenes%C9RJW0	ILNQLSLFWFK	7.19721	2
Fibrobacter_succinogenes%C9RJW0	LTGKQPEL	6.63785	2
Fibrobacter_succinogenes%C9RJW0	YEEIFVR	5.76236	2
Fibrobacter_succinogenes%C9RJW2	SLLFLLGNVK	7.72322	2
Fibrobacter_succinogenes%C9RJW2	SLLFLLGNVK	6.59782	2
Fibrobacter_succinogenes%C9RJW9	AAPVAQVAAAVTNLPDPR	14.9886	3
Fibrobacter_succinogenes%C9RJW9	KAAPVAQVAAAVTNLPDPR	14.7446	3
Fibrobacter_succinogenes%C9RJW9	AAPVAQVAAAVTNLPDPR	14.6	3
Fibrobacter_succinogenes%C9RJW9	KAAPVAQVAAAVTNLPDPR	14.2252	3
Fibrobacter_succinogenes%C9RJW9	AAPVAQVAAAVTNLPDPR	12.5332	2
Fibrobacter_succinogenes%C9RJW9	ATDLKVEYVAENLYK	12.2741	3
Fibrobacter_succinogenes%C9RJW9	ATDLKVEYVAENLYK	12.1763	3
Fibrobacter_succinogenes%C9RJW9	AAPVAQVAAAVTNLPDPR	11.3349	2
Fibrobacter_succinogenes%C9RJW9	ATDLKVEYVAENLYK	10.7084	2
Fibrobacter_succinogenes%C9RJW9	AAPVAQVAAAVTNLPD	10.5352	3
Fibrobacter_succinogenes%C9RJW9	AAPVAQVAAAVTNLPD	10.2559	3
Fibrobacter_succinogenes%C9RJW9	ATDLKVEYVAENLYK	10.1518	2
Fibrobacter_succinogenes%C9RJW9	AAPVAQVAAAVTNLPD	9.67418	2
Fibrobacter_succinogenes%C9RJW9	GKQIIQLSQDGK	9.23251	2
Fibrobacter_succinogenes%C9RJW9	ASLAEKIGVK	8.76816	2
Fibrobacter_succinogenes%C9RJW9	KAAPVAQVAAAVTNLPD	8.75865	3
Fibrobacter_succinogenes%C9RJW9	GKQIIQLSQDGK	8.39809	2
Fibrobacter_succinogenes%C9RJW9	KYEFNQELR	7.91175	2
Fibrobacter_succinogenes%C9RJW9	AAPVAQVAAAVTNLPD	7.69938	2
Fibrobacter_succinogenes%C9RJW9	KAAPVAQVAAAVTNLPD	7.66474	2
Fibrobacter_succinogenes%C9RJW9	FVKVPVGAYR	7.58261	2
Fibrobacter_succinogenes%C9RJW9	KAAPVAQVAAAVTNLPD	7.55053	3
Fibrobacter_succinogenes%C9RJW9	ASLAEKIGVK	7.15301	2
Fibrobacter_succinogenes%C9RJW9	FVKVPVGAYR	6.80634	2
Fibrobacter_succinogenes%C9RJW9	KAAPVAQVAAAVTNLPD	6.50361	2
Fibrobacter_succinogenes%C9RJX0 Fibrobacter_succinogenes%D9S7A1	YGGGANITSAKR	11.0519	2
Fibrobacter_succinogenes%C9RJX0 Fibrobacter_succinogenes%D9S7A1	YGGGANITSAKR	8.77228	2
Fibrobacter_succinogenes%C9RJX0 Fibrobacter_succinogenes%D9S7A1	YGGGANITSAK	7.00883	2
Fibrobacter_succinogenes%C9RK06	VAEKEFQTGR	11.0715	2
Fibrobacter_succinogenes%C9RK06	VAEKEFQTGR	8.98884	2
Fibrobacter_succinogenes%C9RK06	RQEALFLISDAYTDLDQFESAR	8.17084	3
Fibrobacter_succinogenes%C9RK12	MISKLLNIIY	5.02263	3
Fibrobacter_succinogenes%C9RK43	DLDWVEELRNK	6.53875	3
Fibrobacter_succinogenes%C9RK43	TNEAEAELIIKR	5.38389	2
Fibrobacter_succinogenes%C9RK43	DLDWVEELRNK	5.1986	3
Fibrobacter_succinogenes%C9RK58	ALGGGLPLGAVLLR	10.6369	2
Fibrobacter_succinogenes%C9RK58	ALGGGLPLGAVLLR	10.2402	2
Fibrobacter_succinogenes%C9RK58	LGTFLGLQK	7.00639	2
Fibrobacter_succinogenes%C9RK58	ANIEFVR	6.92925	2
Fibrobacter_succinogenes%C9RK58	LGTFLGLQK	6.78566	2
Fibrobacter_succinogenes%C9RK62	ADVPLDLLK	6.7131	2
Fibrobacter_succinogenes%C9RKA2	LPNSDELNALSLK	10.9126	2
Fibrobacter_succinogenes%C9RKA2	LPNSDELNALSLK	10.8962	2
Fibrobacter_succinogenes%C9RKA2	ATTKDEFCWNGIVTPK	9.25285	3
Fibrobacter_succinogenes%C9RKA2	TTAQFVTYR	9.1304	2
Fibrobacter_succinogenes%C9RKA2	PALWSVVQVGGK	9.03408	2
Fibrobacter_succinogenes%C9RKA2	VQYEKDAFESFEK	8.72573	2
Fibrobacter_succinogenes%C9RKA2	PALWSVVQVGGK	8.67606	2
Fibrobacter_succinogenes%C9RKA2	TTAQFVTYR	8.50938	2
Fibrobacter_succinogenes%C9RKA2	DQSVVNTSNKVFAFTIR	8.36767	3
Fibrobacter_succinogenes%C9RKA2	VQYEKDAFESFEK	8.26506	3
Fibrobacter_succinogenes%C9RKA2	PALWSVVQVGGK	8.16761	2
Fibrobacter_succinogenes%C9RKA2	ATTKDEFCWNGIVTPK	8.0965	3
Fibrobacter_succinogenes%C9RKA2	VQYEKDAFESFEK	8.0507	2
Fibrobacter_succinogenes%C9RKA2	TTAQFVTYR	7.75497	2
Fibrobacter_succinogenes%C9RKA2	VFAFTIR	7.57253	2
Fibrobacter_succinogenes%C9RKA2	VFAFTIR	6.72417	2
Fibrobacter_succinogenes%C9RKA2	VFAFTIR	6.70721	2
Fibrobacter_succinogenes%C9RKA2	LVEFFTK	6.2684	2
Fibrobacter_succinogenes%C9RKA2	IMSEDAIAALK	6.25952	2
Fibrobacter_succinogenes%C9RKA2	TTAQFVTYR	6.24435	2
Fibrobacter_succinogenes%C9RKA2	LVEFFTK	6.07103	2
Fibrobacter_succinogenes%C9RKA2	FVTIDGRR	6.04075	2
Fibrobacter_succinogenes%C9RKA2	VFAFTIR	5.82611	2
Fibrobacter_succinogenes%C9RKA3	NISVAACTVLP	5.81694	2
Fibrobacter_succinogenes%C9RKA3	SITTLVYKK	5.1769	2
Fibrobacter_succinogenes%C9RKA6	LPTASAVVADLVSLAR	12.8218	2
Fibrobacter_succinogenes%C9RKA6	LPTASAVVADLVSLAR	10.3033	2
Fibrobacter_succinogenes%C9RKA6	IGLIGTGTVGGGVIQILEQK	10.2637	3
Fibrobacter_succinogenes%C9RKA6	IGLIGTGTVGGGVIQILEQK	9.29534	3
Fibrobacter_succinogenes%C9RKA6	AVDAVNSLSEIVEK	8.19075	2
Fibrobacter_succinogenes%C9RKA6	ITAQDIAFAK	6.74307	2
Fibrobacter_succinogenes%C9RKA6	AVDAVNSLSEIVEK	6.10763	2
Fibrobacter_succinogenes%C9RKA6	IGLIGTGTVGGGVIQILEQK	5.89944	2
Fibrobacter_succinogenes%C9RKA6	IGLIGTGTVGGGVIQILEQK	5.76896	2
Fibrobacter_succinogenes%C9RKA6	ALPMGWFNVEN	5.17922	2
Fibrobacter_succinogenes%C9RKC2 Fibrobacter_succinogenes%D9S6U3	TESQVDKNVLTFSVAALVAQQK	10.4135	3
Fibrobacter_succinogenes%C9RKC2 Fibrobacter_succinogenes%D9S6U3	TESQVDKNVLTFSVAALVAQQK	9.92003	3
Fibrobacter_succinogenes%C9RKC2 Fibrobacter_succinogenes%D9S6U3	TVDVGPYVDVEVDPVGKR	9.82273	3
Fibrobacter_succinogenes%C9RKC2 Fibrobacter_succinogenes%D9S6U3	VAITPIKTPK	7.82669	2
Fibrobacter_succinogenes%C9RKC2 Fibrobacter_succinogenes%D9S6U3	GFIRFPEEAVK	7.59235	3
Fibrobacter_succinogenes%C9RKC2 Fibrobacter_succinogenes%D9S6U3	GFIRFPEEAVK	7.08804	2
Fibrobacter_succinogenes%C9RKC2 Fibrobacter_succinogenes%D9S6U3	GFIRFPEEAVK	6.88452	2
Fibrobacter_succinogenes%C9RKC2 Fibrobacter_succinogenes%D9S6U3	GFIRFPEEAVK	6.2652	3
Fibrobacter_succinogenes%C9RKC2 Fibrobacter_succinogenes%D9S6U3	NKGFINVR	6.23924	2
Fibrobacter_succinogenes%C9RKC2 Fibrobacter_succinogenes%D9S6U3	GFIRFPEEAVK	6.18098	2
Fibrobacter_succinogenes%C9RKC2 Fibrobacter_succinogenes%D9S6U3	VAITPIKTPK	5.15725	2
Fibrobacter_succinogenes%C9RKC6	AYFWTR	5.18972	2
Fibrobacter_succinogenes%C9RKC6	LYDFQNAQK	5.14056	2
Fibrobacter_succinogenes%C9RKC9	AILTTDLALK	7.72285	2
Fibrobacter_succinogenes%C9RKC9	AILTTDLALK	6.58886	2
Fibrobacter_succinogenes%C9RKC9	MQSLAKDIVR	5.0045	2
Fibrobacter_succinogenes%C9RKD0 Fibrobacter_succinogenes%D9S7C5	VLQELVDAR	6.17036	2
Fibrobacter_succinogenes%C9RKD0 Fibrobacter_succinogenes%D9S7C5	VLQELVDAR	5.28774	2
Fibrobacter_succinogenes%C9RKD8 Fibrobacter_succinogenes%D9S7D3	AIELLSTAPAR	7.63708	2
Fibrobacter_succinogenes%C9RKD8 Fibrobacter_succinogenes%D9S7D3	IAETIAAYTVLETAR	7.54176	2
Fibrobacter_succinogenes%C9RKD9	MAVLFLLAGGR	8.94488	2
Fibrobacter_succinogenes%C9RKD9	AVANADAIIALR	8.07918	2
Fibrobacter_succinogenes%C9RKE0	TVILVDDVLYTGR	8.22061	2
Fibrobacter_succinogenes%C9RKE0	TVILVDDVLYTGR	7.50833	2
Fibrobacter_succinogenes%C9RKE9	ALYGQALLAEGSPLPNPAEYVAAITK	7.16859	3
Fibrobacter_succinogenes%C9RKE9	ALYGQALLAEGSPLPNPAEYVAAITK	6.4677	3
Fibrobacter_succinogenes%C9RKE9	ISVNKEGK	5.86044	2
Fibrobacter_succinogenes%C9RKE9	QNMADKDVAK	5.43349	2
Fibrobacter_succinogenes%C9RKF3	TKGEPGTGDIVQAVR	11.6685	2
Fibrobacter_succinogenes%C9RKF3	AAAIVQAVTNYKDAK	8.79351	3
Fibrobacter_succinogenes%C9RKF3	AAAIVQAVTNYKDAK	8.76689	2
Fibrobacter_succinogenes%C9RKF3	AAAIVQAVTNYKDAK	7.80658	3
Fibrobacter_succinogenes%C9RKF3	ELQVSYELVK	7.52011	2
Fibrobacter_succinogenes%C9RKF3	ELQVSYELVK	6.67517	2
Fibrobacter_succinogenes%C9RKF3	QAVTNYKDAK	5.00146	2
Fibrobacter_succinogenes%C9RKF6	DVEIFPVLNALFTR	7.92291	2
Fibrobacter_succinogenes%C9RKF6	LGVNLTSEPNYQ	5.12475	2
Fibrobacter_succinogenes%C9RKG6	NVFLESAWFNPTVIR	9.98697	2
Fibrobacter_succinogenes%C9RKG6	SKPALLLNPLSEELGAVPTSLLPNLLK	7.40392	3
Fibrobacter_succinogenes%C9RKG6	SKPALLLNPLSEELGAVPTSLLPNLLK	7.0197	3
Fibrobacter_succinogenes%C9RKG6	LIGFDNIPYSLPK	6.31786	2
Fibrobacter_succinogenes%C9RKG6	LIGFDNIPYSLPK	5.90574	2
Fibrobacter_succinogenes%C9RKH3	LLPGMYLTTK	7.96776	2
Fibrobacter_succinogenes%C9RKH3	ATLVLAPSSGTITEVK	7.79094	2
Fibrobacter_succinogenes%C9RKH3	IVQLGVQTK	7.7818	2
Fibrobacter_succinogenes%C9RKH3	IVQLGVQTK	7.74168	2
Fibrobacter_succinogenes%C9RKH3	FFPVEVTFK	5.9293	2
Fibrobacter_succinogenes%C9RKH3	FFPVEVTFK	5.37308	2
Fibrobacter_succinogenes%C9RKI3	TAAPAKVETPK	11.0505	2
Fibrobacter_succinogenes%C9RKI3	AAQPAPATAVASEDPFEKGK	10.0186	3
Fibrobacter_succinogenes%C9RKI3	YAEAAPLWR	6.80721	2
Fibrobacter_succinogenes%C9RKI3	YAEAAPLWR	6.6695	2
Fibrobacter_succinogenes%C9RKI3	MAEINAVA	6.24196	2
Fibrobacter_succinogenes%C9RKI3	MAEINAVA	6.10143	2
Fibrobacter_succinogenes%C9RKJ7	IVFVGCGAQGLHQGLDLR	9.87151	3
Fibrobacter_succinogenes%C9RKJ7	AYAAGLHADRPGVLESSFVAEVK	9.35684	3
Fibrobacter_succinogenes%C9RKJ7	IVFVGCGAQGLHQGLDLR	8.68005	3
Fibrobacter_succinogenes%C9RKJ7	DSGLDVSYTLRK	8.62398	2
Fibrobacter_succinogenes%C9RKJ7	LLQYGWETISEALK	8.08501	2
Fibrobacter_succinogenes%C9RKJ7	PEGKGWDYAK	7.66239	2
Fibrobacter_succinogenes%C9RKJ7	LLQYGWETISEALK	7.49476	2
Fibrobacter_succinogenes%C9RKJ7	GETGELEFEK	6.16788	2
Fibrobacter_succinogenes%C9RKJ7	AYAAGLHADRPGVLESSFVAEVK	6.05005	3
Fibrobacter_succinogenes%C9RKJ7	LQTGTILCYDKMVK	5.30357	3
Fibrobacter_succinogenes%C9RKJ7	VAATDKQITEQEYF	5.27256	3
Fibrobacter_succinogenes%C9RKJ7	DNEELIKVNK	5.1508	2
Fibrobacter_succinogenes%C9RKJ7	QSWKNATEN	5.08383	2
Fibrobacter_succinogenes%C9RKL2	ASVAAAVAR	9.20412	2
Fibrobacter_succinogenes%C9RKL2	LGAIEDLRNHQK	6.11972	3
Fibrobacter_succinogenes%C9RKL2	ASVAAAVAR	5.97047	2,3,4
Fibrobacter_succinogenes%C9RKL5 Fibrobacter_succinogenes%D9S7Y4	ANLTNTNFSR	9.86871	2
Fibrobacter_succinogenes%C9RKL5 Fibrobacter_succinogenes%D9S7Y4	SASFEGANLEGANLYR	9.53067	2
Fibrobacter_succinogenes%C9RKL5 Fibrobacter_succinogenes%D9S7Y4	SAGESPDFEGANLPEVSFR	9.20656	2
Fibrobacter_succinogenes%C9RKL5 Fibrobacter_succinogenes%D9S7Y4	SASFEGANLEGANLYR	8.85701	2
Fibrobacter_succinogenes%C9RKL5 Fibrobacter_succinogenes%D9S7Y4	ATLLDSKFPK	8.62456	2
Fibrobacter_succinogenes%C9RKL5 Fibrobacter_succinogenes%D9S7Y4	ATLLDSKFPK	8.60675	2
Fibrobacter_succinogenes%C9RKL5 Fibrobacter_succinogenes%D9S7Y4	ANLTNTNFSR	7.89974	2
Fibrobacter_succinogenes%C9RKL5 Fibrobacter_succinogenes%D9S7Y4	AVFDGAYVFKDIFDNADLTK	7.87164	3
Fibrobacter_succinogenes%C9RKL5 Fibrobacter_succinogenes%D9S7Y4	ANFANSTIER	7.23738	2
Fibrobacter_succinogenes%C9RKL5 Fibrobacter_succinogenes%D9S7Y4	RIDNYQFQK	6.61633	2
Fibrobacter_succinogenes%C9RKL5 Fibrobacter_succinogenes%D9S7Y4	IDNYQFQK	5.73503	2
Fibrobacter_succinogenes%C9RKL5 Fibrobacter_succinogenes%D9S7Y4	LNNVNFAK	5.46392	2
Fibrobacter_succinogenes%C9RKL5 Fibrobacter_succinogenes%D9S7Y4	LNNVNFAK	5.22079	2
Fibrobacter_succinogenes%C9RKL8	TDLGGPNAPNAPETVVPGALVSVLLDDKK	6.96659	3
Fibrobacter_succinogenes%C9RKM1	SLDLDLFTLSPK	9.03765	2
Fibrobacter_succinogenes%C9RKM1	SLDLDLFTLSPK	8.01545	2
Fibrobacter_succinogenes%C9RKM1	LDGVFDIVER	6.73576	2
Fibrobacter_succinogenes%C9RKM2	VGGAWYFYDGR	7.36084	2
Fibrobacter_succinogenes%C9RKM2	FKQGNITR	6.27906	2
Fibrobacter_succinogenes%C9RKM2	FKQGNITR	6.21347	2
Fibrobacter_succinogenes%C9RKM3	KVGPQDLTEILAK	9.30364	2
Fibrobacter_succinogenes%C9RKM3	GRLDPTVCNDTNNAR	6.30424	3
Fibrobacter_succinogenes%C9RKM3	RNDLEILK	5.05953	2
Fibrobacter_succinogenes%C9RKP0	PVKLGHDDAVK	9.58342	2
Fibrobacter_succinogenes%C9RKP0	NIESAIAK	6.85422	2
Fibrobacter_succinogenes%C9RKP1	LLPPANDSWAQSILDDALQSGSLLGR	7.69411	3
Fibrobacter_succinogenes%C9RKP1	LLPPANDSWAQSILDDALQSGSLLGR	6.51772	3
Fibrobacter_succinogenes%C9RKP4	HYQTLSSETGAK	9.84671	2
Fibrobacter_succinogenes%C9RKP4	IVIYNVPGR	7.93718	2
Fibrobacter_succinogenes%C9RKP4	IAPVAVLCVTGYYNNPPQEGLLK	7.14329	3
Fibrobacter_succinogenes%C9RKP4	NPIPLGTLFNSPL	5.2734	2
Fibrobacter_succinogenes%C9RKP5	LLPIPVQTLNEEAEATR	11.3098	2
Fibrobacter_succinogenes%C9RKP5	LLPIPVQTLNEEAEATR	9.36153	2
Fibrobacter_succinogenes%C9RKP5	DLDGLDLSLLR	5.41781	3
Fibrobacter_succinogenes%C9RKR3	VFIPFAVGGGIR	7.54432	2
Fibrobacter_succinogenes%C9RKT3	NVIVDLGNKIEAELPAR	10.6732	2
Fibrobacter_succinogenes%C9RKT3	ALLRQEVPEIYEGTVEIK	8.56708	3
Fibrobacter_succinogenes%C9RKT3	NVIVDLGNKIEAELPAR	7.77722	2
Fibrobacter_succinogenes%C9RKT3	IGTIINGTVLR	7.66909	2
Fibrobacter_succinogenes%C9RKT3	SGAQVILSR	7.65383	2
Fibrobacter_succinogenes%C9RKT3	QEVPEIYEGT	5.28494	2
Fibrobacter_succinogenes%C9RKT4	AQVFKPDAAILAR	8.54062	3
Fibrobacter_succinogenes%C9RKT4	AQVFKPDAAILAR	8.09547	3
Fibrobacter_succinogenes%C9RKT4	TSLLDWIR	7.37423	2
Fibrobacter_succinogenes%C9RKT4 Decoy_Fib_Succinogenes%REV_C9RKT4	RNNNNNNR	5.85362	2
Fibrobacter_succinogenes%C9RKT4 Decoy_Fib_Succinogenes%REV_C9RKT4	RNNNNNNR	5.82331	2
Fibrobacter_succinogenes%C9RKV2	TYGIWDIVGTSLHLYAR	9.53768	3
Fibrobacter_succinogenes%C9RKZ2	QLGVVRDMMAR	5.52729	2
Fibrobacter_succinogenes%C9RKZ2	SHAEMRTLLR	5.28103	2
Fibrobacter_succinogenes%C9RKZ6	ALFGGVNLIYK	6.38532	2
Fibrobacter_succinogenes%C9RKZ6	ALFGGVNLIYK	6.20232	2
Fibrobacter_succinogenes%C9RKZ6	AEHFGDCLENMDFVIDVLK	5.08817	3
Fibrobacter_succinogenes%C9RL01	DVNQALKDALMAYK	6.03728	3
Fibrobacter_succinogenes%C9RL01	GDITIDMGK	5.09522	2
Fibrobacter_succinogenes%C9RL01	DVNQALKDALMAYK	5.02452	3
Fibrobacter_succinogenes%C9RL05	AEAAPAPEAAAPAEAPK	11.3214	2
Fibrobacter_succinogenes%C9RL05	AEAAPAPEAAAPAEAPK	10.6952	2
Fibrobacter_succinogenes%C9RL05	ESAAEQAPAIPTLPATFNAPAEAAPAAPAAAEVK	6.39369	3
Fibrobacter_succinogenes%C9RL06	KTEVVIAPTYLAAAK	12.7095	3
Fibrobacter_succinogenes%C9RL06	LAIQDIHWKDQGAYTGK	12.2768	3
Fibrobacter_succinogenes%C9RL06	LAIQDIHWKDQGAYTGK	12.2766	3
Fibrobacter_succinogenes%C9RL06	NGGILKEVLGLQIK	11.9894	2
Fibrobacter_succinogenes%C9RL06	KTEVVIAPTYLAAAK	11.8866	3
Fibrobacter_succinogenes%C9RL06	GANAAGLLAQKDIDGGLIGGAGLK	11.8544	3
Fibrobacter_succinogenes%C9RL06	GANAAGLLAQKDIDGGLIGGAGLK	11.5909	3
Fibrobacter_succinogenes%C9RL06	NGGILKEVLGLQIK	11.5171	3
Fibrobacter_succinogenes%C9RL06	KTEVVIAPTYLAAAK	11.1069	2
Fibrobacter_succinogenes%C9RL06	TLEAGLKPIICIGETLDQR	11.0591	3
Fibrobacter_succinogenes%C9RL06	EIGAEYVIIGHSEQR	11.0329	2
Fibrobacter_succinogenes%C9RL06	NGGILKEVLGLQIK	10.9855	2
Fibrobacter_succinogenes%C9RL06	KTEVVIAPTYLAAAK	10.8351	2
Fibrobacter_succinogenes%C9RL06	EIGAEYVIIGHSEQR	10.3708	2
Fibrobacter_succinogenes%C9RL06	TLEAGLKPIICIGETLDQR	10.3046	3
Fibrobacter_succinogenes%C9RL06	VADVVKGTNVK	9.79294	2
Fibrobacter_succinogenes%C9RL06	GAFKDVSAEDAAK	9.72294	2
Fibrobacter_succinogenes%C9RL06	GAFKDVSAEDAAK	9.65072	3
Fibrobacter_succinogenes%C9RL06	GAFKDVSAEDAAK	9.61734	2
Fibrobacter_succinogenes%C9RL06	ANTFKEIIDAAEAK	9.56713	2
Fibrobacter_succinogenes%C9RL06	ANTFKEIIDAAEAK	9.49931	2
Fibrobacter_succinogenes%C9RL06	DIDGGLIGGAGLK	9.08158	2
Fibrobacter_succinogenes%C9RL06	DIDGGLIGGAGLK	8.93632	2
Fibrobacter_succinogenes%C9RL06	VADVVKGTNVK	8.63465	2
Fibrobacter_succinogenes%C9RL06	TEVVIAPTYLAAAK	8.59795	2
Fibrobacter_succinogenes%C9RL06	NGGILKEVLGLQIK	8.51979	3
Fibrobacter_succinogenes%C9RL06	TEVVIAPTYLAAAK	8.39508	2
Fibrobacter_succinogenes%C9RL06	GAFKDVSAEDAAK	8.35794	3
Fibrobacter_succinogenes%C9RL06	GANAAGLLAQK	7.68598	2
Fibrobacter_succinogenes%C9RL06	GANAAGLLAQK	7.37572	2
Fibrobacter_succinogenes%C9RL06	DIVEAVKDVK	7.35625	2
Fibrobacter_succinogenes%C9RL06	DIVEAVKDVK	7.21794	2
Fibrobacter_succinogenes%C9RL06	CVLAYEPVWAIGTGVTATDEQAEETQAYVR	6.99805	3
Fibrobacter_succinogenes%C9RL06	NGGILKEVLGLQIK	6.85391	3
Fibrobacter_succinogenes%C9RL06	EVLGLQIK	6.72776	2
Fibrobacter_succinogenes%C9RL06	LAIQDIHWK	6.61788	2
Fibrobacter_succinogenes%C9RL06	EVLGLQIK	6.34961	2
Fibrobacter_succinogenes%C9RL06	TVSESVQLAKDIVEAVK	6.25379	3
Fibrobacter_succinogenes%C9RL06	TVSESVQLAK	6.21983	2
Fibrobacter_succinogenes%C9RL06	TVSESVQLAK	6.09475	2
Fibrobacter_succinogenes%C9RL06	CVLAYEPVWAIGTGVTATDEQAEETQAYVR	6.00161	3
Fibrobacter_succinogenes%C9RL06	IGETLDQRNGGILK	5.73183	3
Fibrobacter_succinogenes%C9RL06	EIIDAAEAK	5.44289	2
Fibrobacter_succinogenes%C9RL06	EIIDAAEAK	5.15691	2
Fibrobacter_succinogenes%C9RL06	QDIHWK	5.03548	2
Fibrobacter_succinogenes%C9RL08	YSSPVLIER	10.2168	2
Fibrobacter_succinogenes%C9RL08	YSSPVLIER	8.92586	2
Fibrobacter_succinogenes%C9RL08	LFWKYPEQAR	8.56048	3
Fibrobacter_succinogenes%C9RL08	GVGQNEYEREYFISK	6.29409	3
Fibrobacter_succinogenes%C9RL08	GVGQNEYEREYFISK	5.78163	2
Fibrobacter_succinogenes%C9RL08	LFWKYPEQAR	5.67065	2
Fibrobacter_succinogenes%C9RL08	LFWKYPEQAR	5.43347	2
Fibrobacter_succinogenes%C9RL15	IVFVHVPPITDADLK	11.7926	3
Fibrobacter_succinogenes%C9RL15	YVENVKAGGSPGEII	5.43378	3
Fibrobacter_succinogenes%C9RL15	LAVPENATK	5.27387	2
Fibrobacter_succinogenes%C9RL25	YYGEKDIIAQR	10.8059	2
Fibrobacter_succinogenes%C9RL25	YYGEKDIIAQR	10.1275	2
Fibrobacter_succinogenes%C9RL26	AHGSAIFQR	10.2007	2
Fibrobacter_succinogenes%C9RL26	AAPAAEAAPEAPAAPTEA	10.1609	2
Fibrobacter_succinogenes%C9RL26	AHGSAIFQR	9.94542	2
Fibrobacter_succinogenes%C9RL26	SLAAVLPLPEDFPYTIR	9.91325	2
Fibrobacter_succinogenes%C9RL26	SLAAVLPLPEDFPYTIR	9.88341	2
Fibrobacter_succinogenes%C9RL26	IRDVIGSGGSVIK	8.93536	2
Fibrobacter_succinogenes%C9RL26	TIQPFGAFVEILPGR	8.72535	2
Fibrobacter_succinogenes%C9RL26	ILAIIGEGEAQNAQLAADAK	8.49495	2
Fibrobacter_succinogenes%C9RL26	FAPDVLGVSAASLSIGLSELPFEQQVAAVR	8.45633	3
Fibrobacter_succinogenes%C9RL26	EIGHGHLAER	8.21805	2
Fibrobacter_succinogenes%C9RL26	VITFETGR	8.19005	2
Fibrobacter_succinogenes%C9RL26	EIGHGHLAER	7.90751	2
Fibrobacter_succinogenes%C9RL26	VITFETGR	7.87714	2
Fibrobacter_succinogenes%C9RL26	AAPAAEAAPEAPAAPTEA	7.85908	2
Fibrobacter_succinogenes%C9RL26	REIGHGHLAER	7.82103	3
Fibrobacter_succinogenes%C9RL26	GIFSDLER	7.12913	2
Fibrobacter_succinogenes%C9RL26	FAPDVLGVSAASLSIGLSELPFEQQVAAVR	6.92737	3
Fibrobacter_succinogenes%C9RL26	GIFSDLER	6.83843	2
Fibrobacter_succinogenes%C9RL26	IRDVIGSGGSVIK	6.65276	2
Fibrobacter_succinogenes%C9RL26	FAPDVLGVSAASLSIGLSELPFEQQVAAVR	6.05755	3
Fibrobacter_succinogenes%C9RL26	REIGHGHLAER	5.42901	3
Fibrobacter_succinogenes%C9RL26	DVHSNMVKTDFY	5.01799	3
Fibrobacter_succinogenes%C9RL29	SAAGIGALLLDGLADTIR	13.5529	3
Fibrobacter_succinogenes%C9RL29	SAAGIGALLLDGLADTIR	11.8738	3
Fibrobacter_succinogenes%C9RL29	SAAGIGALLLDGLADTIR	9.66739	2
Fibrobacter_succinogenes%C9RL29	SAAGIGALLLDGLADTIR	9.58757	2
Fibrobacter_succinogenes%C9RL29	LLLDGLADTIR	5.3734	3
Fibrobacter_succinogenes%C9RL29	LLLDGLADTIR	5.16791	3
Fibrobacter_succinogenes%C9RL30	SAQVDTDNFDGLLAVAR	10.0255	2
Fibrobacter_succinogenes%C9RL30	SAQVDTDNFDGLLAVAR	9.75475	2
Fibrobacter_succinogenes%C9RL30	AGAGVNNITIDKASAK	9.22084	3
Fibrobacter_succinogenes%C9RL30	GLGLFGPFYQVSDSIENPDAILVR	8.95515	3
Fibrobacter_succinogenes%C9RL30	VFGAEGINIASFSNK	8.30837	2
Fibrobacter_succinogenes%C9RL30	IGVLVANYAR	8.19721	2
Fibrobacter_succinogenes%C9RL30	VFGAEGINIASFSNK	7.68977	2
Fibrobacter_succinogenes%C9RL30	GLDVNDPDLAK	7.0879	2
Fibrobacter_succinogenes%C9RL30	AGAGVNNITIDK	6.91007	2
Fibrobacter_succinogenes%C9RL30	TLGVVGLGK	6.26986	2
Fibrobacter_succinogenes%C9RL30	TLGVVGLGK	6.23986	2
Fibrobacter_succinogenes%C9RL30	GVTENLLNR	6.23532	2
Fibrobacter_succinogenes%C9RL30	GLGLFGPFYQVSDSIENPDAILVR	6.11178	3
Fibrobacter_succinogenes%C9RL30	GLDVNDPDLAK	6.04672	2
Fibrobacter_succinogenes%C9RL33	ISGSGFPVYR	8.5594	2
Fibrobacter_succinogenes%C9RL33	LGIFDFER	8.11886	2
Fibrobacter_succinogenes%C9RL33	LGIFDFER	8.05228	2
Fibrobacter_succinogenes%C9RL33	AGFEEFTPPYLVTR	8.0116	2
Fibrobacter_succinogenes%C9RL33	AGFEEFTPPYLVTR	6.92596	2
Fibrobacter_succinogenes%C9RL33	ISGSGFPVYR	6.79286	2
Fibrobacter_succinogenes%C9RL41	SLNIEAIQNENLKTDLPEFR	11.3105	3
Fibrobacter_succinogenes%C9RL41	AGDTVTVNVK	7.88134	2
Fibrobacter_succinogenes%C9RL41	AGDTVTVNVK	7.35411	2
Fibrobacter_succinogenes%C9RL41	IDSIIVER	6.78796	2
Fibrobacter_succinogenes%C9RL41	IDSIIVER	6.52817	2
Fibrobacter_succinogenes%C9RL41	IDSIIVER	5.80308	2
Fibrobacter_succinogenes%C9RL46	VTHTSTGGGASLELLEGK	12.7316	3
Fibrobacter_succinogenes%C9RL46	RIEAALPTIQYALEK	12.5003	3
Fibrobacter_succinogenes%C9RL46	RIEAALPTIQYALEK	12.3822	3
Fibrobacter_succinogenes%C9RL46	LADVYVNDAFGTAHR	12.2965	3
Fibrobacter_succinogenes%C9RL46	VTHTSTGGGASLELLEGK	11.2236	3
Fibrobacter_succinogenes%C9RL46	VDFNVPQDKVTGEITNTK	11.17	3
Fibrobacter_succinogenes%C9RL46	RIEAALPTIQYALEK	11.0208	2
Fibrobacter_succinogenes%C9RL46	EIILPVDYIAADKFAADAATK	10.6322	3
Fibrobacter_succinogenes%C9RL46	EIILPVDYIAADKFAADAATK	10.5344	3
Fibrobacter_succinogenes%C9RL46	LADVYVNDAFGTAHR	10.506	3
Fibrobacter_succinogenes%C9RL46	TIVWNGPAGVFEFEAFEKATK	10.2577	3
Fibrobacter_succinogenes%C9RL46	RIEAALPTIQYALEK	10.0206	2
Fibrobacter_succinogenes%C9RL46	YTLAPVAK	9.90042	2
Fibrobacter_succinogenes%C9RL46	FHIEEEGKR	9.7068	2
Fibrobacter_succinogenes%C9RL46	VLNNIEIGSSLFDEEGAK	9.39808	2
Fibrobacter_succinogenes%C9RL46	YTLAPVAK	9.34859	2
Fibrobacter_succinogenes%C9RL46	VLPGVAVLTDK	9.18004	2
Fibrobacter_succinogenes%C9RL46	GAAVVLASHLGRPNGEK	9.16822	3
Fibrobacter_succinogenes%C9RL46	GAAVVLASHLGRPNGEK	9.0664	3
Fibrobacter_succinogenes%C9RL46	VLNNIEIGSSLFDEEGAK	8.9549	2
Fibrobacter_succinogenes%C9RL46	TIVWNGPAGVFEFEAFEK	8.91543	2
Fibrobacter_succinogenes%C9RL46	VLPGVAVLTDK	8.84412	2
Fibrobacter_succinogenes%C9RL46	LSIEDLELAGKR	8.62453	3
Fibrobacter_succinogenes%C9RL46	AFDQVLNNPPRPFLAILGGAK	7.90374	3
Fibrobacter_succinogenes%C9RL46	TIVWNGPAGVFEFEAFEK	7.8965	2
Fibrobacter_succinogenes%C9RL46	LSIEDLELAGKR	7.85273	2
Fibrobacter_succinogenes%C9RL46	AFDQVLNNPPRPFLAILGGAK	7.8326	3
Fibrobacter_succinogenes%C9RL46	IEAALPTIQYALEK	7.58727	2
Fibrobacter_succinogenes%C9RL46	VLNNIEIGSSLFDEEGAKLVPDLMAK	7.04773	3
Fibrobacter_succinogenes%C9RL46	IEAALPTIQYALEK	6.85421	2
Fibrobacter_succinogenes%C9RL46	AAGFLMNKELK	6.45594	2
Fibrobacter_succinogenes%C9RL46	FLPDCVGPEVEAACAAIKPGEIILLENLR	6.3499	3
Fibrobacter_succinogenes%C9RL46	EGKVLPGVAVLTDK	6.16468	1,2,3,4
Fibrobacter_succinogenes%C9RL46	LFVNAIK	5.7769	2
Fibrobacter_succinogenes%C9RL46	LPTIQYALEKGAAVVLASHLGR	5.27595	3
Fibrobacter_succinogenes%C9RL46	LFVNAIK	5.16752	2
Fibrobacter_succinogenes%C9RL47	SYDVSGDLNSTNSR	11.2943	2
Fibrobacter_succinogenes%C9RL47	SYDVSGDLNSTNSR	11.2234	2
Fibrobacter_succinogenes%C9RL47	DYSASAAAQDVKDR	11.1159	2
Fibrobacter_succinogenes%C9RL56	YLVHDVR	8.20382	2
Fibrobacter_succinogenes%C9RL56	YLVHDVR	7.08267	2
Fibrobacter_succinogenes%C9RL57	AEEEQKVAQETSGTAK	13.1463	3
Fibrobacter_succinogenes%C9RL57	AEEEQKVAQETSGTAK	12.0296	3
Fibrobacter_succinogenes%C9RL57	VEKAAEAPAAVEAK	10.3068	3
Fibrobacter_succinogenes%C9RL57	AEEEQKVAQETSGTAK	9.80655	2
Fibrobacter_succinogenes%C9RL57	AEEEQKVAQETSGTAK	9.44658	2
Fibrobacter_succinogenes%C9RL57	AAEAPAAVEAK	9.25059	2
Fibrobacter_succinogenes%C9RL57	VEKAAEAPAAVEAK	9.17387	2
Fibrobacter_succinogenes%C9RL57	AAEAPAAVEAK	8.52254	2
Fibrobacter_succinogenes%C9RL57	VEKAAEAPAAVEAK	8.27842	2
Fibrobacter_succinogenes%C9RL65	NLGGNPDDPFQVFDDVKAGFEAR	10.6641	3
Fibrobacter_succinogenes%C9RL65	SSGLPLLFAQVVGGFGK	10.2954	2
Fibrobacter_succinogenes%C9RL65	SYRDSIIAPWTPVFAK	9.35552	3
Fibrobacter_succinogenes%C9RL65	SSGLPLLFAQVVGGFGK	9.28437	2
Fibrobacter_succinogenes%C9RL65	FGASAPAGVLEKEFGYVPEAVAAAAK	7.41302	3
Fibrobacter_succinogenes%C9RL65	DSIIAPWTP	5.41941	2
Fibrobacter_succinogenes%C9RL76	ILTTAAVVLICYK	5.29806	2
Fibrobacter_succinogenes%C9RL79	QWENWHNEK	5.51835	2
Fibrobacter_succinogenes%C9RL82	FYFDPLLPLPK	10.1634	2
Fibrobacter_succinogenes%C9RL82	FYFDPLLPLPK	9.02931	2
Fibrobacter_succinogenes%C9RLC0	SAYISLLIPSYYQWK	6.667	2
Fibrobacter_succinogenes%C9RLC2	AGLRIPFFER	7.98407	3
Fibrobacter_succinogenes%C9RLD1	AINAPEGILER	8.22587	2
Fibrobacter_succinogenes%C9RLD1	AINAPEGILER	7.04099	2
Fibrobacter_succinogenes%C9RLD5	EIELIRDAGALAAETLIR	10.4427	3
Fibrobacter_succinogenes%C9RLD5	DAGALAAETLIR	6.57196	2
Fibrobacter_succinogenes%C9RLD5	DAGALAAETLIR	6.33873	2
Fibrobacter_succinogenes%C9RLE0	LVNDRYGQLTYVR	12.7575	3
Fibrobacter_succinogenes%C9RLE0	GITIQSAATFANWTHTK	12.206	3
Fibrobacter_succinogenes%C9RLE0	GITIQSAATFANWTHTK	11.7195	3
Fibrobacter_succinogenes%C9RLE0	LVNDRYGQLTYVR	9.71407	2
Fibrobacter_succinogenes%C9RLE0	GITIQSAATFANWTHTK	9.2684	2
Fibrobacter_succinogenes%C9RLE0	VLDGAILVLTGVEGVQSQSITVDR	7.84737	3
Fibrobacter_succinogenes%C9RLE0	ALDLDNNEAEVILK	7.80047	2
Fibrobacter_succinogenes%C9RLE0	ALDLDNNEAEVILK	7.59085	2
Fibrobacter_succinogenes%C9RLE0	LVNDRYGQLTYVR	7.41941	3
Fibrobacter_succinogenes%C9RLE0	RIHAIHEVR	6.33642	2
Fibrobacter_succinogenes%C9RLE0	ILYFTKR	6.29892	2
Fibrobacter_succinogenes%C9RLE0	RYHVPR	6.2589	2
Fibrobacter_succinogenes%C9RLE0	ILYFTKR	5.71784	2
Fibrobacter_succinogenes%C9RLE0	MHADEMVDIT	5.33965	2
Fibrobacter_succinogenes%C9RLE0	NIQEELIKK	5.335	2
Fibrobacter_succinogenes%C9RLE7	HSINNESELFQLISEGVYVR	12.1661	3
Fibrobacter_succinogenes%C9RLE7	HSINNESELFQLISEGVYVR	11.3076	3
Fibrobacter_succinogenes%C9RLE7	DLFAEFEEEAAAPATPATPEAK	10.9474	3
Fibrobacter_succinogenes%C9RLE7	DLFAEFEEEAAAPATPATPEAK	8.07437	2
Fibrobacter_succinogenes%C9RLE7	DLFAEFEEEAAAPATPATPEAK	8.04142	2
Fibrobacter_succinogenes%C9RLE9	AAVEAQFQKELAAAGDVAAK	10.7539	3
Fibrobacter_succinogenes%C9RLE9	AAVEAQFQKELAAAGDVAAK	10.1987	3
Fibrobacter_succinogenes%C9RLE9	VFSDVEAQVK	9.31334	2
Fibrobacter_succinogenes%C9RLE9	LYGSVTAGDIAEAITK	8.96733	2
Fibrobacter_succinogenes%C9RLE9	AQIDLAEPIKQLGVYTVTVK	8.89366	3
Fibrobacter_succinogenes%C9RLE9	ANVPHLGK	8.87319	2
Fibrobacter_succinogenes%C9RLE9	LYGSVTAGDIAEAITK	8.81344	2
Fibrobacter_succinogenes%C9RLE9	ELAAAGDVAAK	8.71416	2
Fibrobacter_succinogenes%C9RLE9	LAQVSVNLER	8.15586	2
Fibrobacter_succinogenes%C9RLE9	VVEGERLYGSVTAGDIAEAITK	8.05643	3
Fibrobacter_succinogenes%C9RLE9	LAQVSVNLER	7.90085	2
Fibrobacter_succinogenes%C9RLE9	VFSDVEAQVK	7.7425	2
Fibrobacter_succinogenes%C9RLE9	ANVPHLGK	7.44074	2
Fibrobacter_succinogenes%C9RLE9	AQIDLAEPIKQLGVYTVTVK	6.52764	3
Fibrobacter_succinogenes%C9RLE9	VWVVAEK	5.3552	2
Fibrobacter_succinogenes%C9RLE9	NYLFPR	5.24691	2
Fibrobacter_succinogenes%C9RLF0	MLNEAIKR	7.47257	2
Fibrobacter_succinogenes%C9RLF0	RFISER	6.54566	2
Fibrobacter_succinogenes%C9RLF0	FIDYKDEK	5.86699	2
Fibrobacter_succinogenes%C9RLF1	LNENVLR	6.22137	2
Fibrobacter_succinogenes%C9RLF1	LNENVLR	5.51415	2
Fibrobacter_succinogenes%C9RLF4 Fibrobacter_succinogenes%D9S8R3	SYDNYIDIFLEPK	7.60221	2
Fibrobacter_succinogenes%C9RLF7	AHVHVQQVDSK	11.42	2
Fibrobacter_succinogenes%C9RLF7	AHVHVQQVDSK	11.4	2
Fibrobacter_succinogenes%C9RLF7	RAHVHVQQVDSK	7.77895	2
Fibrobacter_succinogenes%C9RLF7	IKEVEELLNK	5.74589	2
Fibrobacter_succinogenes%C9RLF7	RAHVHVQQVDSK	5.33655	3
Fibrobacter_succinogenes%C9RLF7	SGNPKLYELQ	5.24998	2
Fibrobacter_succinogenes%C9RLF9	AIYNNILETIGNTPLVR	11.6647	3
Fibrobacter_succinogenes%C9RLF9	AIYNNILETIGNTPLVR	8.99185	3
Fibrobacter_succinogenes%C9RLF9	SLGAEVVLTEGAKGMAGCIAK	5.20418	3
Fibrobacter_succinogenes%C9RLF9	MAIYNNI	5.01872	2
Fibrobacter_succinogenes%C9RLG5	YGLPWNEDFNPVLVD	5.71648	2
Fibrobacter_succinogenes%C9RLH7	TGISDLFHDLKANR	11.976	3
Fibrobacter_succinogenes%C9RLH7	ARDDSFIEQVGFFNPNLK	9.9877	3
Fibrobacter_succinogenes%C9RLH7	ARDDSFIEQVGFFNPNLK	9.56854	3
Fibrobacter_succinogenes%C9RLH7	TGISDLFHDLKANR	9.04813	2
Fibrobacter_succinogenes%C9RLH7	SIEGKAPVAR	8.84595	2
Fibrobacter_succinogenes%C9RLH7	EAAEAPAAEEAQA	8.33751	2
Fibrobacter_succinogenes%C9RLH7	AAKEAAEAPAAEEAQA	8.22589	2
Fibrobacter_succinogenes%C9RLH7	IVVIDNRK	7.89179	2
Fibrobacter_succinogenes%C9RLH7	IVVIDNRK	7.66276	2
Fibrobacter_succinogenes%C9RLH7	EAAEAPAAEEAQA	7.46012	2
Fibrobacter_succinogenes%C9RLH7	AAKEAAEAPAAEEAQA	7.35604	2
Fibrobacter_succinogenes%C9RLH7	TGISDLFHDLK	6.99609	2
Fibrobacter_succinogenes%C9RLH7	TGISDLFHDLKANR	6.19126	3
Fibrobacter_succinogenes%C9RLH7	IVVIDNR	5.79557	2
Fibrobacter_succinogenes%C9RLJ8	LALGTIEGSVELVK	8.55564	2
Fibrobacter_succinogenes%C9RLJ8	LALGTIEGSVELVK	7.80478	2
Fibrobacter_succinogenes%C9RLK3	SLMTILHLFHK	5.96828	2
Fibrobacter_succinogenes%C9RLK3	RINLLYK	5.26883	2
Fibrobacter_succinogenes%C9RLK9	LGADVPFLVR	6.43996	2
Fibrobacter_succinogenes%C9RLL0	DAAAAPAADAAAAAAPAAN	11.9568	2
Fibrobacter_succinogenes%C9RLL0	DAAAAPAADAAAAAAPAAN	11.9436	2
Fibrobacter_succinogenes%C9RLL0	ITHVDFIKIADDEFVK	11.2985	3
Fibrobacter_succinogenes%C9RLL0	AGQIPAVYYGK	10.8028	2
Fibrobacter_succinogenes%C9RLL0	DFKLPENVTLASGPR	10.7502	3
Fibrobacter_succinogenes%C9RLL0	DFKLPENVTLASGPR	10.4944	3
Fibrobacter_succinogenes%C9RLL0	KAGQIPAVYYGK	10.0671	2
Fibrobacter_succinogenes%C9RLL0	AGQIPAVYYGK	9.90151	2
Fibrobacter_succinogenes%C9RLL0	TQGGLFSQEAR	9.85238	2
Fibrobacter_succinogenes%C9RLL0	ITHVDFIKIADDEFVK	9.29914	3
Fibrobacter_succinogenes%C9RLL0	NISVSEIDLR	9.28193	2
Fibrobacter_succinogenes%C9RLL0	TQGGLFSQEAR	9.1458	2
Fibrobacter_succinogenes%C9RLL0	KAGQIPAVYYGK	9.14039	3
Fibrobacter_succinogenes%C9RLL0	DFKLPENVTLASGPR	9.13236	2
Fibrobacter_succinogenes%C9RLL0	KAGQIPAVYYGK	9.01059	2
Fibrobacter_succinogenes%C9RLL0	NISVSEIDLRK	8.89114	2
Fibrobacter_succinogenes%C9RLL0	IPVKLSGLPVGVK	8.6306	3
Fibrobacter_succinogenes%C9RLL0	DFKLPENVTLASGPR	8.28945	2
Fibrobacter_succinogenes%C9RLL0	YTLLDLEIDGK	8.25716	1,2,3,4
Fibrobacter_succinogenes%C9RLL0	NISVSEIDLR	8.16894	2
Fibrobacter_succinogenes%C9RLL0	NISVSEIDLRK	8.06334	2
Fibrobacter_succinogenes%C9RLL0	NISVSEIDLRK	7.13937	3
Fibrobacter_succinogenes%C9RLL0	NISVSEIDLRK	6.70311	3
Fibrobacter_succinogenes%C9RLL0	LSGLPVGVK	6.45826	2
Fibrobacter_succinogenes%C9RLL0	SRVLGANR	6.4255	2
Fibrobacter_succinogenes%C9RLL0	ITHVDFIK	6.31976	2
Fibrobacter_succinogenes%C9RLL0	SRVLGANR	6.29397	2
Fibrobacter_succinogenes%C9RLL0	LSGLPVGVK	5.76531	2
Fibrobacter_succinogenes%C9RLL0	IADDEFVK	5.58908	2
Fibrobacter_succinogenes%C9RLL0	IADDEFVK	5.1621	2
Fibrobacter_succinogenes%C9RLP6	TPFGELR	5.59947	2
Fibrobacter_succinogenes%C9RLQ3	AIESPVPYFDIVTTTTHK	12.3884	3
Fibrobacter_succinogenes%C9RLQ3	AIESPVPYFDIVTTTTHK	10.8542	3
Fibrobacter_succinogenes%C9RLQ3	AIESPVPYFDIVTTTTHK	10.4154	3
Fibrobacter_succinogenes%C9RLQ3	LGTAAITTR	9.36305	2
Fibrobacter_succinogenes%C9RLQ3	AIQAKDDDAALAK	9.33494	2
Fibrobacter_succinogenes%C9RLQ3	AIQAKDDDAALAK	9.21818	2
Fibrobacter_succinogenes%C9RLQ3	LGTAAITTR	8.55678	2
Fibrobacter_succinogenes%C9RLQ3	AVAFLEALQPEFQTYAK	7.59537	2
Fibrobacter_succinogenes%C9RLQ3	AVAFLEALQPEFQTYAK	7.3631	2
Fibrobacter_succinogenes%C9RLQ3	MILAGFSAYSR	7.32447	2
Fibrobacter_succinogenes%C9RLQ3	AVAFLEALQPEFQTYAK	7.31077	2
Fibrobacter_succinogenes%C9RLQ3	MILAGFSAYSR	7.25697	2
Fibrobacter_succinogenes%C9RLQ3	AVAFLEALQPEFQTYAK	7.21195	2
Fibrobacter_succinogenes%C9RLQ3	AIESPVPYFDIVTTTTHK	7.12251	3
Fibrobacter_succinogenes%C9RLQ3	GFDEEDTREVAR	6.843	2
Fibrobacter_succinogenes%C9RLQ3	GFDEEDTREVAR	6.50079	2
Fibrobacter_succinogenes%C9RLQ3	FKEIADEVGALTMADISHIAGLIAGK	6.06877	3
Fibrobacter_succinogenes%C9RLQ3	GFDEEDTREVAR	6.04535	2
Fibrobacter_succinogenes%C9RLQ3	FKEIADEVGALTMADISHIAGLIAGK	5.11123	3
Fibrobacter_succinogenes%C9RLR1	TYYYAEEDYLPK	7.0758	2
Fibrobacter_succinogenes%C9RLR1	SELNESVDWLVQNIK	6.83769	3
Fibrobacter_succinogenes%C9RLR1	TYYYAEEDYLPK	6.54038	2
Fibrobacter_succinogenes%C9RLR1	GEPAIREK	5.43062	2
Fibrobacter_succinogenes%C9RLR1	VLSGCNSIGDKDTLVAR	5.23824	3
Fibrobacter_succinogenes%C9RLR1	VLSGCNSIGDKDTLVAR	5.22619	3
Fibrobacter_succinogenes%C9RLR2	IIDRYISAGLSVCAVK	7.25056	3
Fibrobacter_succinogenes%C9RLR3	SLQQQYEQQK	7.16896	2
Fibrobacter_succinogenes%C9RLR3	SLQQQYEQQK	6.96081	2
Fibrobacter_succinogenes%C9RLR3	GGIEYEVNAR	6.16919	2
Fibrobacter_succinogenes%C9RLR3	GGIEYEVNAR	5.27019	2
Fibrobacter_succinogenes%C9RLR4	VADFLEFAEVLTLDALHR	12.3535	3
Fibrobacter_succinogenes%C9RLR4	VADFLEFAEVLTLDALHR	12.2993	3
Fibrobacter_succinogenes%C9RLR4	RAHSIAAQGGINAAK	12.2832	3
Fibrobacter_succinogenes%C9RLR4	RAHSIAAQGGINAAK	11.1576	2
Fibrobacter_succinogenes%C9RLR4	VADFLEFAEVLTLDALHRK	10.7005	3
Fibrobacter_succinogenes%C9RLR4	VADFLEFAEVLTLDALHR	10.1101	2
Fibrobacter_succinogenes%C9RLR4	AHSIAAQGGINAAK	9.788	2
Fibrobacter_succinogenes%C9RLR4	LAENSNLIIDQCVAQGVPFGR	9.55969	3
Fibrobacter_succinogenes%C9RLR4	VADFLEFAEVLTLDALHRK	9.52088	3
Fibrobacter_succinogenes%C9RLR4	AHSIAAQGGINAAK	9.37327	2
Fibrobacter_succinogenes%C9RLR4	VADFLEFAEVLTLDALHRK	9.21538	4
Fibrobacter_succinogenes%C9RLR4	LFYDTVKGGDFR	9.03472	2
Fibrobacter_succinogenes%C9RLR4	LFYDTVKGGDFR	8.79435	2
Fibrobacter_succinogenes%C9RLR4	QAVYLDFADAIQR	8.44192	2
Fibrobacter_succinogenes%C9RLR4	LAENSNLIIDQCVAQGVPFGR	8.30679	3
Fibrobacter_succinogenes%C9RLR4	SFGGTQVSR	8.25969	2
Fibrobacter_succinogenes%C9RLR4	NYKNDGDSVYR	8.25619	2
Fibrobacter_succinogenes%C9RLR4	QAVYLDFADAIQR	8.11844	2
Fibrobacter_succinogenes%C9RLR4	LLSIKGHR	7.8076	2
Fibrobacter_succinogenes%C9RLR4	NEAGLKTALEK	7.43401	2
Fibrobacter_succinogenes%C9RLR4	NEAGLKTALEK	7.33758	2
Fibrobacter_succinogenes%C9RLR4	LFYDTVKGGDFR	7.19264	3
Fibrobacter_succinogenes%C9RLR4	LLSIKGHR	7.08585	2
Fibrobacter_succinogenes%C9RLR4	EYGGLLDNR	6.69327	2
Fibrobacter_succinogenes%C9RLR4	VADFLEFAEVLTLDALHRK	6.6875	4
Fibrobacter_succinogenes%C9RLR4	NYKNDGDSVYR	6.62025	2
Fibrobacter_succinogenes%C9RLR4	EYGGLLDNR	6.22047	2
Fibrobacter_succinogenes%C9RLR4	LVNPANKR	6.05008	2
Fibrobacter_succinogenes%C9RLR4	LFYDTVKGGDFR	5.06708	3
Fibrobacter_succinogenes%C9RLR5	SGLNLTLK	6.98602	2
Fibrobacter_succinogenes%C9RLR5	SGLNLTLK	6.49865	2
Fibrobacter_succinogenes%C9RLS3 Fibrobacter_succinogenes%C9RLR5	VSHLSFLPQGKVEAK	11.3029	3
Fibrobacter_succinogenes%C9RLS3 Fibrobacter_succinogenes%C9RLR5	VSHLSFLPQGKVEAK	11.2762	3
Fibrobacter_succinogenes%C9RLS3 Fibrobacter_succinogenes%C9RLR5	FKDGDTIVIEPWR	8.59089	3
Fibrobacter_succinogenes%C9RLS3 Fibrobacter_succinogenes%C9RLR5	VSHLSFLPQGK	8.46444	2
Fibrobacter_succinogenes%C9RLS3 Fibrobacter_succinogenes%C9RLR5	FKDGDTIVIEPWR	8.11188	3
Fibrobacter_succinogenes%C9RLS3 Fibrobacter_succinogenes%C9RLR5	GITVDYIAK	6.60261	2
Fibrobacter_succinogenes%C9RLS3 Fibrobacter_succinogenes%C9RLR5	IIQAGGFVSVNTGAAPEASTIPVPK	6.38404	3
Fibrobacter_succinogenes%C9RLS3 Fibrobacter_succinogenes%C9RLR5	GDTIVIEPWR	6.12826	2
Fibrobacter_succinogenes%C9RLS3 Fibrobacter_succinogenes%C9RLR5	TKGQFETVK	6.02327	2
Fibrobacter_succinogenes%C9RLS3 Fibrobacter_succinogenes%C9RLR5	GDTIVIEPWR	5.16475	2
Fibrobacter_succinogenes%C9RLS4	TAADDSFNKVK	8.01363	2
Fibrobacter_succinogenes%C9RLS4	TAADDSFNKVK	7.73313	2
Fibrobacter_succinogenes%C9RLS4	AITNLAALAGK	6.64622	2
Fibrobacter_succinogenes%C9RLS7	LTVPFVYLEAGAR	7.79074	2
Fibrobacter_succinogenes%C9RLS7	LTVPFVYLEAGAR	7.32837	2
Fibrobacter_succinogenes%C9RLT0	ARAPIPADVPIDFAAFFR	13.8951	3
Fibrobacter_succinogenes%C9RLT0	APIPADVPIDFAAFFR	13.5278	3
Fibrobacter_succinogenes%C9RLT0	APIPADVPIDFAAFFR	12.8756	2
Fibrobacter_succinogenes%C9RLT0	ARAPIPADVPIDFAAFFR	12.485	3
Fibrobacter_succinogenes%C9RLT0	APIPADVPIDFAAFFR	12.3392	3
Fibrobacter_succinogenes%C9RLT0	APIPADVPIDFAAFFR	11.9718	2
Fibrobacter_succinogenes%C9RLT0	APIPADVPIDFAAFFR	11.6381	2
Fibrobacter_succinogenes%C9RLT0	APIPADVPIDFAAFFR	11.4769	2
Fibrobacter_succinogenes%C9RLT0	APIPADVPIDFAAFFR	10.6247	2
Fibrobacter_succinogenes%C9RLT0	IVIQGHTDNRGK	10.1467	2
Fibrobacter_succinogenes%C9RLT0	IVIQGHTDNRGK	10.0861	2
Fibrobacter_succinogenes%C9RLT0	IVIQGHTDNRGK	10.0648	3
Fibrobacter_succinogenes%C9RLT0	AAEDESVAKEWFISK	9.50957	3
Fibrobacter_succinogenes%C9RLT0	VPIDFAAFFR	9.01324	2
Fibrobacter_succinogenes%C9RLT0	TGFVGVNK	8.69661	2
Fibrobacter_succinogenes%C9RLT0	AAEDESVAKEWFISK	8.60101	3
Fibrobacter_succinogenes%C9RLT0	APIPADVPIDFAAFFR	8.59397	2
Fibrobacter_succinogenes%C9RLT0	VGYIGNVTASLK	8.5713	2
Fibrobacter_succinogenes%C9RLT0	VGYIGNVTASLK	8.26264	2
Fibrobacter_succinogenes%C9RLT0	VGYIGNVTASLK	7.98593	2
Fibrobacter_succinogenes%C9RLT0	ILKGIAQK	7.66636	2
Fibrobacter_succinogenes%C9RLT0	IVIQGHTDNRGK	7.18862	3
Fibrobacter_succinogenes%C9RLT0	ILKGIAQK	6.96012	2
Fibrobacter_succinogenes%C9RLT0	VMENEENFLTGIK	6.54723	2
Fibrobacter_succinogenes%C9RLT0	YSFKTSK	6.45798	2
Fibrobacter_succinogenes%C9RLT0	YSFKTSK	6.43447	2
Fibrobacter_succinogenes%C9RLT0	KLGYYFEK	5.55097	2
Fibrobacter_succinogenes%C9RLT0	KLGYYFEK	5.40519	2
Fibrobacter_succinogenes%C9RLU8 Fibrobacter_succinogenes%D9S889	SLPVEAYVR	9.24511	2
Fibrobacter_succinogenes%C9RLU8 Fibrobacter_succinogenes%D9S889	SLPVEAYVR	7.70584	2
Fibrobacter_succinogenes%C9RLU8 Fibrobacter_succinogenes%D9S889	SYLNSVSSK	7.10074	2
Fibrobacter_succinogenes%C9RLU8 Fibrobacter_succinogenes%D9S889	FSVYDGR	6.58623	2
Fibrobacter_succinogenes%C9RLU8 Fibrobacter_succinogenes%D9S889	FSVYDGR	6.03953	2
Fibrobacter_succinogenes%C9RLV4	IKNLVTGR	7.6103	2
Fibrobacter_succinogenes%C9RLV4	IKNLVTGR	7.28693	2
Fibrobacter_succinogenes%C9RLV4	GTVSTNEFR	6.24034	2
Fibrobacter_succinogenes%C9RM05	LSLPTPVR	5.28609	2
Fibrobacter_succinogenes%C9RM06	AILGLPIPNIAFHGPSASK	10.9492	3
Fibrobacter_succinogenes%C9RM06	AILGLPIPNIAFHGPSASK	8.55157	3
Fibrobacter_succinogenes%C9RM06	EVEAIATDTLVELEK	6.09451	3
Fibrobacter_succinogenes%C9RM06	LAAEELGLK	5.58778	2
Fibrobacter_succinogenes%C9RM06	EVEAIATDTLVELEK	5.1653	3
Fibrobacter_succinogenes%C9RM08	HHAFTIR	6.79338	2
Fibrobacter_succinogenes%C9RM08	HHAFTIR	5.88235	2
Fibrobacter_succinogenes%C9RM08	VGIDSGLKR	5.17442	2
Fibrobacter_succinogenes%C9RM15	IIVAFQPHLFTR	9.57626	3
Fibrobacter_succinogenes%C9RM15	IIVAFQPHLFTR	8.65445	3
Fibrobacter_succinogenes%C9RM15	DQHEAFGSAFSNC	5.09533	3
Fibrobacter_succinogenes%C9RM15	FIGDVNNLIPVCKELLK	5.05697	3
Fibrobacter_succinogenes%C9RM16	LGILPNVAVR	9.07645	2
Fibrobacter_succinogenes%C9RM23	LFVLPEFEK	5.50178	1,2,3,4
Fibrobacter_succinogenes%C9RM28 Fibrobacter_succinogenes%D9S8Z7	LEGDLDITNLTTPVVK	7.00997	2
Fibrobacter_succinogenes%C9RM28 Fibrobacter_succinogenes%D9S8Z7	LEGDLDITNLTTPVVK	6.76405	2
Fibrobacter_succinogenes%C9RM28 Fibrobacter_succinogenes%D9S8Z7	ELTVTDLDEK	5.05538	2
Fibrobacter_succinogenes%C9RM28 Fibrobacter_succinogenes%D9S8Z7	TVNEGKEK	5.04375	2
Fibrobacter_succinogenes%C9RM29 Fibrobacter_succinogenes%D9S977	NKGESEDVQVLAILQDSITSATK	13.1398	3
Fibrobacter_succinogenes%C9RM29 Fibrobacter_succinogenes%D9S977	NKGESEDVQVLAILQDSITSATK	12.0921	3
Fibrobacter_succinogenes%C9RM29 Fibrobacter_succinogenes%D9S977	AGGPYIDFLQNVADYLK	9.02332	2
Fibrobacter_succinogenes%C9RM29 Fibrobacter_succinogenes%D9S977	AGGPYIDFLQNVADYLK	7.65496	2
Fibrobacter_succinogenes%C9RM29 Fibrobacter_succinogenes%D9S977	AGGPYIDFLQNVADYLK	6.17811	2
Fibrobacter_succinogenes%C9RM29 Fibrobacter_succinogenes%D9S977	FVETLKDNPTAAK	5.02782	3
Fibrobacter_succinogenes%C9RM31	VFVGTAAKEDR	10.0797	2
Fibrobacter_succinogenes%C9RM31	AALLYSALDNSK	8.08099	2
Fibrobacter_succinogenes%C9RM31	AALLYSALDNSK	7.53672	2
Fibrobacter_succinogenes%C9RM43	SIVPAVTEFVDIAGLVK	10.2779	2
Fibrobacter_succinogenes%C9RM43	SIVPAVTEFVDIAGLVK	8.42196	2
Fibrobacter_succinogenes%C9RM43	KGYEILGLR	8.10435	2
Fibrobacter_succinogenes%C9RM43	KGYEILGLR	6.78692	2
Fibrobacter_succinogenes%C9RM67 Fibrobacter_succinogenes%D9S9B3	ITTALATGIDAPDVLQLGTTWVPYFASR	7.75453	3
Fibrobacter_succinogenes%C9RM67 Fibrobacter_succinogenes%D9S9B3	ITTALATGIDAPDVLQLGTTWVPYFASR	5.60823	3
Fibrobacter_succinogenes%C9RM68	KQIENQTIFFG	5.39469	3
Fibrobacter_succinogenes%C9RM70	TVAFIGDGNNVANSFLALAAK	9.11509	3
Fibrobacter_succinogenes%C9RM70	VVEEAEAGLKK	8.62941	2
Fibrobacter_succinogenes%C9RM70	TVAFIGDGNNVANSFLALAAK	8.59914	2
Fibrobacter_succinogenes%C9RM70	TVAFIGDGNNVANSFLALAAK	8.03813	2
Fibrobacter_succinogenes%C9RM70	TVAFIGDGNNVANSFLALAAK	7.22137	3
Fibrobacter_succinogenes%C9RM86	IAEKEGAYAVAHGATGK	15.2542	3
Fibrobacter_succinogenes%C9RM86	IAEKEGAYAVAHGATGK	13.6979	3
Fibrobacter_succinogenes%C9RM86	MGAVELLEFLNEIGGK	10.0903	3
Fibrobacter_succinogenes%C9RM86	TNVDFGGVPSLKK	9.38691	2
Fibrobacter_succinogenes%C9RM86	LEVIAPWKDPR	8.82698	2
Fibrobacter_succinogenes%C9RM86	LEVIAPWKDPR	8.65466	2
Fibrobacter_succinogenes%C9RM86	GVYETPGGTLLYK	8.56615	2
Fibrobacter_succinogenes%C9RM86	EFLEEYVWPTVR	8.19977	2
Fibrobacter_succinogenes%C9RM86	MGAVELLEFLNEIGGK	8.1209	2
Fibrobacter_succinogenes%C9RM86	MGAVELLEFLNEIGGK	7.81774	3
Fibrobacter_succinogenes%C9RM86	LYKGNIIPAGIK	7.6458	2
Fibrobacter_succinogenes%C9RM86	EFLEEYVWPTVR	7.63182	2
Fibrobacter_succinogenes%C9RM86	GVYETPGGTLLYK	7.5106	2
Fibrobacter_succinogenes%C9RM86	MGAVELLEFLNEIGGK	7.33434	2
Fibrobacter_succinogenes%C9RM86	GNIIPAGIK	7.29965	2
Fibrobacter_succinogenes%C9RM86	GNIIPAGIK	7.12411	2
Fibrobacter_succinogenes%C9RM86	LEVIAPWKD	6.43901	2
Fibrobacter_succinogenes%C9RM86	NACGLLDIVENRLVGLK	6.01778	3
Fibrobacter_succinogenes%C9RM86	NACGLLDIVENRLVGLK	5.88171	3
Fibrobacter_succinogenes%C9RM86	NACGLLDIVENR	5.55133	2
Fibrobacter_succinogenes%C9RM86	LYKGNIIPAGIK	5.54088	2
Fibrobacter_succinogenes%C9RM86	TGEVTLKLYK	5.29323	2
Fibrobacter_succinogenes%C9RM86	TGEVTLKLYK	5.05554	2
Fibrobacter_succinogenes%C9RM86	LEVIAPWKDPR	5.04108	3
Fibrobacter_succinogenes%C9RMA7	AINYLDLPIGR	6.15334	2
Fibrobacter_succinogenes%C9RMA7	AINYLDLPIGR	5.84769	2
Fibrobacter_succinogenes%C9RMA8	LTINVEPK	7.75244	2
Fibrobacter_succinogenes%C9RMA8	LTINVEPK	5.45399	2
Fibrobacter_succinogenes%C9RMA9 Fibrobacter_succinogenes%D9S8B7	VAELVGSPIPFVK	6.94397	2
Fibrobacter_succinogenes%C9RMA9 Fibrobacter_succinogenes%D9S8B7	VAELVGSPIPFVK	6.90987	2
Fibrobacter_succinogenes%C9RMA9 Fibrobacter_succinogenes%D9S8B7	CYCNPQK	5.01294	2
Fibrobacter_succinogenes%C9RMC5	VVEKPTLAALDFAAYFANPIR	11.895	3
Fibrobacter_succinogenes%C9RMC5	VVEKPTLAALDFAAYFANPIR	11.7745	3
Fibrobacter_succinogenes%C9RMC5	YDTHWALPGMLAAMEQLASR	8.79003	3
Fibrobacter_succinogenes%C9RMC5	ILYAQTGDDALAK	6.5892	2
Fibrobacter_succinogenes%C9RMC5	ILYAQTGDDALAK	6.00652	2
Fibrobacter_succinogenes%C9RMC5	ALPGMLAAMEQLASR	5.04305	3
Fibrobacter_succinogenes%C9RME1	FQPFDIFKDVVYTPIVR	10.4312	3
Fibrobacter_succinogenes%C9RME1	FQPFDIFKDVVYTPIVR	10.3429	3
Fibrobacter_succinogenes%C9RME1	AGFNTVDLYTPLLAAK	7.66987	2
Fibrobacter_succinogenes%C9RMG4	GFVFPYSAAR	6.94711	2
Fibrobacter_succinogenes%C9RMG7	TAGAGGEIVNLLGR	10.9002	2
Fibrobacter_succinogenes%C9RMG7	TAGAGGEIVNLLGR	10.5052	2
Fibrobacter_succinogenes%C9RMG7	NAEWVDAHT	8.18794	2
Fibrobacter_succinogenes%C9RMG7	GADVVIVTAGFPR	7.6589	2
Fibrobacter_succinogenes%C9RMG7	FAELAKR	7.60334	2
Fibrobacter_succinogenes%C9RMG7	FAELAKR	7.48888	2
Fibrobacter_succinogenes%C9RMG7	NAEWVDAHT	7.13963	2
Fibrobacter_succinogenes%C9RMG7	GADVVIVTAGFPR	6.13814	2
Fibrobacter_succinogenes%C9RMG7	TVAEAIKENAP	6.04731	2
Fibrobacter_succinogenes%C9RMG7	VVGANGVEKILEVK	5.82154	3
Fibrobacter_succinogenes%C9RMG7	QSGLPA	5.40101	1
Fibrobacter_succinogenes%C9RMG7	ITNPLDAMVYNMQK	5.38876	3
Fibrobacter_succinogenes%C9RMG7	VVGANGVEKILEVK	5.08514	3
Fibrobacter_succinogenes%C9RMI6	GILELFDLTVEGK	8.50052	2
Fibrobacter_succinogenes%C9RMI6	GILELFDLTVEGK	8.00044	2
Fibrobacter_succinogenes%C9RMI6	QDMNDQVMARLAK	5.8073	3
Fibrobacter_succinogenes%C9RMJ1	GLLVPDEATVEIFGR	11.9495	2
Fibrobacter_succinogenes%C9RMJ1	IISHIVGDNTPDEVFLDVLK	11.0426	3
Fibrobacter_succinogenes%C9RMJ1	IISHIVGDNTPDEVFLDVLK	10.9679	3
Fibrobacter_succinogenes%C9RMJ1	GLLVPDEATVEIFGR	10.643	2
Fibrobacter_succinogenes%C9RMJ1	IISHIVGDNTPDEVFLDVLK	10.3221	3
Fibrobacter_succinogenes%C9RMJ1	TVAQVDLIKPIVDVK	10.2238	3
Fibrobacter_succinogenes%C9RMJ1	GLLVPDEATVEIFGR	9.97308	2
Fibrobacter_succinogenes%C9RMJ1	HLSTGDIFR	9.79713	2
Fibrobacter_succinogenes%C9RMJ1	TVAQVDLIKPIVDVK	9.7216	2
Fibrobacter_succinogenes%C9RMJ1	IISHIVGDNTPDEVFLDVLK	8.71735	2
Fibrobacter_succinogenes%C9RMJ1	IISHIVGDNTPDEVFLDVLK	8.44718	2
Fibrobacter_succinogenes%C9RMJ1	TVAQVDLIKPIVDVK	8.01583	2
Fibrobacter_succinogenes%C9RMJ1	AYVDFTKNA	7.60401	2
Fibrobacter_succinogenes%C9RMJ1	LNPEKDTLLLDGIPR	7.47335	3
Fibrobacter_succinogenes%C9RMJ1	AYVDFTKNA	6.42459	2
Fibrobacter_succinogenes%C9RMJ1	LLASYSSK	6.10614	2
Fibrobacter_succinogenes%C9RMJ1	LLASYSSK	5.43403	2
Fibrobacter_succinogenes%C9RMJ5	GIANPLAQILSVALMLR	11.3503	2
Fibrobacter_succinogenes%C9RMJ5	GIANPLAQILSVALMLR	10.705	2
Fibrobacter_succinogenes%C9RMJ5	GIANPLAQILSVALMLR	9.31045	3
Fibrobacter_succinogenes%C9RMJ5	ELTGDVYFGQPK	7.60157	2
Fibrobacter_succinogenes%C9RMJ5	ELTGDVYFGQPK	6.94654	2
Fibrobacter_succinogenes%C9RMJ5	ADIVGDGFNILTVR	6.4322	2
Fibrobacter_succinogenes%C9RMJ5	YTFKEEEAAK	6.10824	2
Fibrobacter_succinogenes%C9RMJ5	YSRYEVER	5.93165	2
Fibrobacter_succinogenes%C9RML8 Fibrobacter_succinogenes%D9S901	GFYDEFKEAILK	6.45369	2
Fibrobacter_succinogenes%C9RMM1	LRGQEQIVR	5.66243	2
Fibrobacter_succinogenes%C9RMM1	GIMMLADQDIMQ	5.51057	3
Fibrobacter_succinogenes%C9RMM8	VLFDDLNFSLPR	8.13619	2
Fibrobacter_succinogenes%C9RMP0	HPRILTITPGMHETGK	5.98173	3
Fibrobacter_succinogenes%C9RMP0	LPMLLGMLMILSIPC	5.84382	2
Fibrobacter_succinogenes%C9RMP0	LPMLLGMLMILSIPC	5.46635	2
Fibrobacter_succinogenes%C9RMP0	TYSEAEIHETT	5.05667	3
Fibrobacter_succinogenes%C9RMP2	NAFFDELIK	7.02245	2
Fibrobacter_succinogenes%C9RMP2	NAFFDELIK	6.32606	2
Fibrobacter_succinogenes%C9RMP2	YLDEYQAAR	6.26497	2
Fibrobacter_succinogenes%C9RMP2	SLELLER	5.56983	2
Fibrobacter_succinogenes%C9RMP2	SLELLER	5.5067	2
Fibrobacter_succinogenes%C9RMP2	MDKFIDI	5.23858	2
Fibrobacter_succinogenes%C9RMQ5	HIQDRDIR	5.30682	2
Fibrobacter_succinogenes%C9RMR2	IGEVEVPRT	5.6541	2
Fibrobacter_succinogenes%C9RMR2	VTMMDIANK	5.31323	2
Fibrobacter_succinogenes%C9RMR2	IGEVEVPR	5.00027	2
Fibrobacter_succinogenes%C9RMV0	LFDISNDLTVKR	10.3863	3
Fibrobacter_succinogenes%C9RMV0	KVEVEVVETPK	9.4079	2
Fibrobacter_succinogenes%C9RMV0	KVEVEVVETPK	9.17983	2
Fibrobacter_succinogenes%C9RMV0	LFDISNDLTVKR	8.67438	3
Fibrobacter_succinogenes%C9RMV0	LFDISNDLTVKR	8.196	2
Fibrobacter_succinogenes%C9RMV0	IIPVFATDKDGDFPTTIVPIVVK	7.77194	3
Fibrobacter_succinogenes%C9RMV0	IIPVFATDKDGDFPTTIVPIVVK	7.68591	3
Fibrobacter_succinogenes%C9RMV0	LFDISNDLTVKR	7.33247	2
Fibrobacter_succinogenes%C9RMV0	FHDIEVPADAR	7.32998	2
Fibrobacter_succinogenes%C9RMV0	FHDIEVPADAR	7.15033	2
Fibrobacter_succinogenes%C9RMV0	LIVYGGTRPDAHLQVR	6.2721	3
Fibrobacter_succinogenes%C9RMV0	LIVYGGTRPDAHLQVR	5.14212	3
Fibrobacter_succinogenes%C9RMV3	IVQEVTKDNR	10.0949	2
Fibrobacter_succinogenes%C9RMV3	AGIPSIVFLPAGK	9.28246	2
Fibrobacter_succinogenes%C9RMV3	AGIPSIVFLPAGK	9.18017	2
Fibrobacter_succinogenes%C9RMV3	AGIPSIVFLPAGK	8.85056	2
Fibrobacter_succinogenes%C9RMV3	EGWSPLFDAAPLAK	6.61837	2
Fibrobacter_succinogenes%C9RMV3	EGWSPLFDAAPLAK	6.31113	2
Fibrobacter_succinogenes%C9RMW0	AFIDNVLIPVVK	7.94176	2
Fibrobacter_succinogenes%C9RMW0	AFIDNVLIPVVK	6.69117	2
Fibrobacter_succinogenes%C9RMX3 Fibrobacter_succinogenes%D9S9M7	GSAITGQDYLK	7.57103	2
Fibrobacter_succinogenes%C9RMX3 Fibrobacter_succinogenes%D9S9M7	GSAITGQDYLK	7.54204	2
Fibrobacter_succinogenes%C9RMX4 Fibrobacter_succinogenes%D9S9M8	FGPDLTFAGK	7.50992	2
Fibrobacter_succinogenes%C9RMX4 Fibrobacter_succinogenes%D9S9M8	FGPDLTFAGK	7.0726	2
Fibrobacter_succinogenes%C9RMY4	LIGTSDGYEFLPEYQTAASR	9.6654	2
Fibrobacter_succinogenes%C9RMY4	LIGTSDGYEFLPEYQTAASR	9.48898	2
Fibrobacter_succinogenes%C9RMY4	LPLSTLR	5.79931	2
Fibrobacter_succinogenes%C9RMY4	LPLSTLR	5.69731	2
Fibrobacter_succinogenes%C9RMY4	LPLSTLRK	5.12864	2,3,4
Fibrobacter_succinogenes%C9RMY8	EVEGFFADLATGK	9.63286	2
Fibrobacter_succinogenes%C9RMY8	TAQSEVQNAPAVK	8.55617	2
Fibrobacter_succinogenes%C9RMZ9	GSAETTDFLYR	7.44247	2
Fibrobacter_succinogenes%C9RMZ9	GSAETTDFLYR	7.4135	2
Fibrobacter_succinogenes%C9RMZ9	FTQVTFNVVK	6.89193	2
Fibrobacter_succinogenes%C9RMZ9	FALYANR	6.846	2
Fibrobacter_succinogenes%C9RMZ9	FTQVTFNVVK	6.56986	2
Fibrobacter_succinogenes%C9RMZ9	VLRPEIVK	6.28227	2
Fibrobacter_succinogenes%C9RMZ9	VLRPEIVK	6.21892	2
Fibrobacter_succinogenes%C9RMZ9	DTYDPYTN	5.85466	2
Fibrobacter_succinogenes%C9RMZ9	DTYDPYTN	5.1339	2
Fibrobacter_succinogenes%C9RN00	YFDNATQAIETLRGETK	12.0315	3
Fibrobacter_succinogenes%C9RN00	YFDNATQAIETLRGETK	10.9214	3
Fibrobacter_succinogenes%C9RN00	TPTLDNLFK	8.36551	2
Fibrobacter_succinogenes%C9RN00	TPTLDNLFK	8.25261	2
Fibrobacter_succinogenes%C9RN00	FLVPPPAIKETSGEWLAETGVK	7.22668	3
Fibrobacter_succinogenes%C9RN02	QAPTISSCSV	6.08174	2
Fibrobacter_succinogenes%C9RN03	ISDFAFFPPLGVK	7.46917	2
Fibrobacter_succinogenes%C9RN03	NEVIAVR	5	2
Fibrobacter_succinogenes%C9RN06	FLLEPVGR	5.77995	2
Fibrobacter_succinogenes%C9RN35	ANSPLIGAANLVR	10.3202	2
Fibrobacter_succinogenes%C9RN35	ANSPLIGAANLVR	9.53328	2
Fibrobacter_succinogenes%C9RN35	AVLIDFFDGMVGEK	7.56266	2
Fibrobacter_succinogenes%C9RN35	YTAFYPEAYGR	7.07828	2
Fibrobacter_succinogenes%C9RN35	LHPEALVAK	6.96606	2
Fibrobacter_succinogenes%C9RN35	VSLELPEDPNAGVK	6.89935	2
Fibrobacter_succinogenes%C9RN35	VSLELPEDPNAGVK	6.78883	2
Fibrobacter_succinogenes%C9RN35	GIEFYNEK	6.61576	2
Fibrobacter_succinogenes%C9RN35	SIKEYLAGAK	6.53685	2
Fibrobacter_succinogenes%C9RN35	LHPEALVAK	6.42382	2
Fibrobacter_succinogenes%C9RN35	SIKEYLAGAK	6.13272	2
Fibrobacter_succinogenes%C9RN35	EAVKVSLE	5.60227	2
Fibrobacter_succinogenes%C9RN61	KSLAELR	5.63143	2
Fibrobacter_succinogenes%C9RN63	KVEAVQPAAAVVEQK	10.976	2
Fibrobacter_succinogenes%C9RN63	KVEAVQPAAAVVEQK	10.9386	2
Fibrobacter_succinogenes%C9RN63	AGAVLIDVR	7.44274	2
Fibrobacter_succinogenes%C9RN63	AGAVLIDVR	7.25873	2
Fibrobacter_succinogenes%C9RN63	FLVENGYTR	6.66062	2
Fibrobacter_succinogenes%C9RN63	FLVENGYTR	6.47491	2
Fibrobacter_succinogenes%C9RN63	VAPITTVDWQK	6.0774	2
Fibrobacter_succinogenes%C9RN63	VFNVEGGILALPPQN	5.06916	2
Fibrobacter_succinogenes%C9RN63	VFNVEGGILALPPQN	5.05967	2
Fibrobacter_succinogenes%C9RN70	YLELGIYQFPR	8.99705	2
Fibrobacter_succinogenes%C9RN70	YLELGIYQFPR	8.05497	2
Fibrobacter_succinogenes%C9RN70	VVNLSLGNTDWYIK	7.34797	2
Fibrobacter_succinogenes%C9RN70	ILIFICYIAFLGVG	6.11809	2
Fibrobacter_succinogenes%C9RN81 Fibrobacter_succinogenes%D9S480	VEVCELSSK	5.4532	2
Fibrobacter_succinogenes%C9RN89	FFSPLGVYDFLKR	10.1465	3
Fibrobacter_succinogenes%C9RN89	FFSPLGVYDFLKR	8.6001	3
Fibrobacter_succinogenes%C9RN93 Fibrobacter_succinogenes%D9S491	GLASFAWPNENLPKEESEISGVLR	10.4913	3
Fibrobacter_succinogenes%C9RN93 Fibrobacter_succinogenes%D9S491	DVDAGSDLLTEAQAR	9.50218	2
Fibrobacter_succinogenes%C9RN93 Fibrobacter_succinogenes%D9S491	DVDAGSDLLTEAQAR	9.49685	2
Fibrobacter_succinogenes%C9RN93 Fibrobacter_succinogenes%D9S491	NASVDGFVPGFGYGNAQIAR	9.38205	2
Fibrobacter_succinogenes%C9RN93 Fibrobacter_succinogenes%D9S491	DVDAGSDLLTEAQAR	9.19499	2
Fibrobacter_succinogenes%C9RN93 Fibrobacter_succinogenes%D9S491	ARLVQEAQAR	9.03322	2
Fibrobacter_succinogenes%C9RN93 Fibrobacter_succinogenes%D9S491	SLPLYYNDIKETLLK	8.67203	2
Fibrobacter_succinogenes%C9RN93 Fibrobacter_succinogenes%D9S491	SLPLYYNDIKETLLK	8.53096	3
Fibrobacter_succinogenes%C9RN93 Fibrobacter_succinogenes%D9S491	SLPLYYNDIKETLLK	8.33635	3
Fibrobacter_succinogenes%C9RN93 Fibrobacter_succinogenes%D9S491	SLPLYYNDIKETLLK	8.25999	3
Fibrobacter_succinogenes%C9RN93 Fibrobacter_succinogenes%D9S491	SLPLYYNDIKETLLK	8.16852	2
Fibrobacter_succinogenes%C9RN93 Fibrobacter_succinogenes%D9S491	DGNIGAFGYLK	7.82752	2
Fibrobacter_succinogenes%C9RN93 Fibrobacter_succinogenes%D9S491	DGNIGAFGYLK	7.80158	2
Fibrobacter_succinogenes%C9RN93 Fibrobacter_succinogenes%D9S491	SQAYLASLPK	7.67125	2
Fibrobacter_succinogenes%C9RN93 Fibrobacter_succinogenes%D9S491	ISYTDFDSR	7.6618	2
Fibrobacter_succinogenes%C9RN93 Fibrobacter_succinogenes%D9S491	DGNIGAFGYLK	7.61113	2
Fibrobacter_succinogenes%C9RN93 Fibrobacter_succinogenes%D9S491	SQAYLASLPK	7.47825	2
Fibrobacter_succinogenes%C9RN93 Fibrobacter_succinogenes%D9S491	SLPLYYNDIKETLLK	7.41891	3
Fibrobacter_succinogenes%C9RN93 Fibrobacter_succinogenes%D9S491	IGSFTAGER	7.10159	2
Fibrobacter_succinogenes%C9RN93 Fibrobacter_succinogenes%D9S491	DGNIGAFGYLK	7.0591	2
Fibrobacter_succinogenes%C9RN93 Fibrobacter_succinogenes%D9S491	GGILSEDFVGR	6.7203	2
Fibrobacter_succinogenes%C9RN93 Fibrobacter_succinogenes%D9S491	IGSFTAGER	6.64328	2
Fibrobacter_succinogenes%C9RN93 Fibrobacter_succinogenes%D9S491	SNLDLFYRD	6.50755	1,2,3,4
Fibrobacter_succinogenes%C9RN93 Fibrobacter_succinogenes%D9S491	GLASFAWPNENLPKEESEISGVLR	6.44721	3
Fibrobacter_succinogenes%C9RN93 Fibrobacter_succinogenes%D9S491	GLASFAWPNENLPKEESEISGVLR	5.34919	3
Fibrobacter_succinogenes%C9RN93 Fibrobacter_succinogenes%D9S491	ILTNIKK	5.02011	2
Fibrobacter_succinogenes%C9RN93 Fibrobacter_succinogenes%D9S491	QTLVGASVHPTSLEAK	5.01611	3
Fibrobacter_succinogenes%C9RN93 Fibrobacter_succinogenes%D9S491	TSEWVSR	5.01138	2
Fibrobacter_succinogenes%C9RNA6	NAYPVPVGGK	6.01968	2
Fibrobacter_succinogenes%C9RNA6	NAYPVPVGGK	6.00356	2
Fibrobacter_succinogenes%C9RNC6	TKLGLPIQQPSTDEE	9.83035	2
Fibrobacter_succinogenes%C9RNC6	TKLGLPIQQPSTDEE	8.97863	2
Fibrobacter_succinogenes%C9RNC6	EPPKEVINEK	6.78344	2
Fibrobacter_succinogenes%C9RNC6	LGLPIQQPSTDEE	6.36452	2
Fibrobacter_succinogenes%C9RNC6	LGLPIQQPSTDEE	6.11561	2
Fibrobacter_succinogenes%C9RNC6	EPPKEVINEK	6.00542	2
Fibrobacter_succinogenes%C9RND4	NLGADSVFALPIAQIAVMGAEGAVDILR	11.5713	3
Fibrobacter_succinogenes%C9RND4	NLGADSVFALPIAQIAVMGAEGAVDILR	10.2818	3
Fibrobacter_succinogenes%C9RND4	NLGADSVFALPIAQIAVMGAEGAVDILR	9.55598	3
Fibrobacter_succinogenes%C9RND4	NLGADSVFALPIAQIAVMGAEGAVDILR	8.4966	3
Fibrobacter_succinogenes%C9RND5	PNEIKANLLTQLTSPVR	13.6983	3
Fibrobacter_succinogenes%C9RND5	PNEIKANLLTQLTSPVR	12.6448	3
Fibrobacter_succinogenes%C9RND5	VTQPAVFLLSVAMAK	11.7569	3
Fibrobacter_succinogenes%C9RND5	VTQPAVFLLSVAMAK	11.466	3
Fibrobacter_succinogenes%C9RND5	VTQPAVFLLSVAMAK	11.4044	3
Fibrobacter_succinogenes%C9RND5	ANLLTQLTSPVR	9.28931	2
Fibrobacter_succinogenes%C9RND5	VTQPAVFLLSVAMAK	9.1806	2
Fibrobacter_succinogenes%C9RND5	ANLLTQLTSPVR	9.01314	2
Fibrobacter_succinogenes%C9RND5	DAAVVPANFNSPGQVVISGEK	8.48946	2
Fibrobacter_succinogenes%C9RND5	VTQPAVFLLSVAMAK	8.26091	3
Fibrobacter_succinogenes%C9RND5	VTQPAVFLLSVAMAK	7.86277	2
Fibrobacter_succinogenes%C9RND5	DAAVVPANFNSPGQVVISGEK	7.84604	2
Fibrobacter_succinogenes%C9RND5	AGIDQVAAYLTGK	7.29497	2
Fibrobacter_succinogenes%C9RND5	AGIDQVAAYLTGK	7.20077	2
Fibrobacter_succinogenes%C9RND5	VTQPAVFLLSVAMAK	7.17558	2
Fibrobacter_succinogenes%C9RND7 Fibrobacter_succinogenes%D9S4D2	VFGDKLASLPLFQVK	8.55391	3
Fibrobacter_succinogenes%C9RND7 Fibrobacter_succinogenes%D9S4D2	VFGDKLASLPLFQVK	7.67022	3
Fibrobacter_succinogenes%C9RND7 Fibrobacter_succinogenes%D9S4D2	NGKLPESASICSTVTND	6.06072	3
Fibrobacter_succinogenes%C9RND7 Fibrobacter_succinogenes%D9S4D2	QKMNVAADK	5.01527	2
Fibrobacter_succinogenes%C9RND9	NKIDIYQLNAK	7.74742	2
Fibrobacter_succinogenes%C9RND9	NKIDIYQLNAK	7.26827	2
Fibrobacter_succinogenes%C9RND9	PSFVQLR	7.18655	2
Fibrobacter_succinogenes%C9RND9	VAGLTAQELRK	5.48836	2
Fibrobacter_succinogenes%C9RND9	GLTAQELRK	5.38318	2
Fibrobacter_succinogenes%C9RND9	LADRFEMNPR	5.03537	2
Fibrobacter_succinogenes%C9RNE1	VIEGEVFDVAVDLRK	9.87064	3
Fibrobacter_succinogenes%C9RNE1	IIEPTVFGDAR	6.4518	2
Fibrobacter_succinogenes%C9RNE1	IIEPTVFGDAR	5.15681	2
Fibrobacter_succinogenes%C9RNF0	GYYDAFITSVR	7.30683	2
Fibrobacter_succinogenes%C9RNF0	GYYDAFITSVR	6.98117	2
Fibrobacter_succinogenes%C9RNF6	VVEIVKAA	6.30276	2
Fibrobacter_succinogenes%C9RNI4	TSVLEIR	6.90602	2
Fibrobacter_succinogenes%C9RNI4	LAFAPSYTIK	6.56975	2
Fibrobacter_succinogenes%C9RNI4	LAFAPSYTIK	5.61392	2
Fibrobacter_succinogenes%C9RNK1	AIDAVLDGIAAGIKK	12.0612	3
Fibrobacter_succinogenes%C9RNK1	AIDAVLDGIAAGIKK	11.8885	3
Fibrobacter_succinogenes%C9RNK1	AIDAVLDGIAAGIKK	11.3207	3
Fibrobacter_succinogenes%C9RNK1	DGNVQLIGFGTFTVK	9.53079	2
Fibrobacter_succinogenes%C9RNK1	AIDAVLDGIAAGIKK	8.81992	2
Fibrobacter_succinogenes%C9RNK1	DGNVQLIGFGTFTVK	8.20449	2
Fibrobacter_succinogenes%C9RNK1	AIDAVLDGIAAGIKK	7.6519	2
Fibrobacter_succinogenes%C9RNK1	AIDAVLDGIAAGIK	7.61866	2
Fibrobacter_succinogenes%C9RNK1	AIDAVLDGIAAGIK	7.58415	2
Fibrobacter_succinogenes%C9RNK1	AIDAVLDGIAAGIK	6.68086	2
Fibrobacter_succinogenes%C9RNK4	FAETVFPLGDGAK	8.40797	2
Fibrobacter_succinogenes%C9RNK4	NQIAIPFEQLYIPDFWYDNLGVKR	6.00072	3
Fibrobacter_succinogenes%C9RNK4	NQIAIPFEQL	5.27194	2
Fibrobacter_succinogenes%C9RNK8	GINVVALAPQPR	10.1781	2
Fibrobacter_succinogenes%C9RNK8	GINVVALAPQPR	9.30988	2
Fibrobacter_succinogenes%C9RNK8	AGITHFEAGGGAR	8.05732	2
Fibrobacter_succinogenes%C9RNK8	IALGNQSWDVQVQTLSK	7.81593	2
Fibrobacter_succinogenes%C9RNK8	AGITHFEAGGGAR	7.74735	2
Fibrobacter_succinogenes%C9RNK8	ILFQDTSFRDGFQSIFGAR	7.39582	3
Fibrobacter_succinogenes%C9RNK8	IALGNQSWDVQVQTLSK	7.34967	2
Fibrobacter_succinogenes%C9RNK8	IRNFDALNDVNNLIYSGK	5.5737	3
Fibrobacter_succinogenes%C9RNL4	SNALVGVDQLEK	8.60091	2
Fibrobacter_succinogenes%C9RNL4	SNALVGVDQLEK	8.52816	2
Fibrobacter_succinogenes%C9RNL4	YNPGGLLNQAIEISELFLKPGNVIVSTR	6.45378	3
Fibrobacter_succinogenes%C9RNL4	YNPGGLLNQAIEISELFLKPGNVIVSTR	5.6163	3
Fibrobacter_succinogenes%C9RNL4	DKQLNEAIK	5.42125	2
Fibrobacter_succinogenes%C9RNM1	ILAESEKFTQVVGLIDQYLTR	8.69595	3
Fibrobacter_succinogenes%C9RNM1	ILAESEKFTQVVGLIDQYLTR	8.54866	3
Fibrobacter_succinogenes%C9RNM1	LLATEGVQK	6.44654	2
Fibrobacter_succinogenes%C9RNM1	WPSIQVHSK	6.35551	2
Fibrobacter_succinogenes%C9RNM1	WPSIQVHSK	5.13919	2
Fibrobacter_succinogenes%C9RNM3	FQPSIPLTWDVLR	8.23713	2
Fibrobacter_succinogenes%C9RNM3	FQPSIPLTWDVLR	6.47618	2
Fibrobacter_succinogenes%C9RNM4 Fibrobacter_succinogenes%D9S9X9	SGTLQIPSFK	6.55928	2
Fibrobacter_succinogenes%C9RNM4 Fibrobacter_succinogenes%D9S9X9	SGTLQIPSFK	6.16791	2
Fibrobacter_succinogenes%C9RNM4 Fibrobacter_succinogenes%D9S9X9	TVLPLPTEGK	5.15716	2
Fibrobacter_succinogenes%C9RNN4	AGDGLFQVLYR	7.12713	2
Fibrobacter_succinogenes%C9RNN4	IHPITGRR	6.40982	2
Fibrobacter_succinogenes%C9RNN5	IIQEGQGATPTDEDKVK	12.3164	3
Fibrobacter_succinogenes%C9RNN5	VHYTGTLLDGTKFDSSVDR	11.5503	3
Fibrobacter_succinogenes%C9RNN5	IIQEGQGATPTDEDKVK	10.7721	3
Fibrobacter_succinogenes%C9RNN5	TAEGVVTTQSGLQYK	10.5693	2
Fibrobacter_succinogenes%C9RNN5	TAEGVVTTQSGLQYK	10.4718	2
Fibrobacter_succinogenes%C9RNN5	IIQEGQGATPTDEDKVK	9.92343	2
Fibrobacter_succinogenes%C9RNN5	VVAWIPSDLAYGPR	9.8636	2
Fibrobacter_succinogenes%C9RNN5	VGEKVVAWIPSDLAYGPR	9.68902	3
Fibrobacter_succinogenes%C9RNN5	VGEKVVAWIPSDLAYGPR	9.68351	3
Fibrobacter_succinogenes%C9RNN5	VVAWIPSDLAYGPR	9.58014	2
Fibrobacter_succinogenes%C9RNN5	VGEKVVAWIPSDLAYGPR	9.57329	2
Fibrobacter_succinogenes%C9RNN5	TAEGVVTTQSGLQYK	9.44007	2
Fibrobacter_succinogenes%C9RNN5	VVAWIPSDLAYGPR	9.35181	2
Fibrobacter_succinogenes%C9RNN5	TAEGVVTTQSGLQYK	9.33534	2
Fibrobacter_succinogenes%C9RNN5	VVAWIPSDLAYGPR	9.2029	2
Fibrobacter_succinogenes%C9RNN5	NKADGEAFLAQNK	8.75681	2
Fibrobacter_succinogenes%C9RNN5	NKADGEAFLAQNK	8.7485	2
Fibrobacter_succinogenes%C9RNN5	VGEKVVAWIPSDLAYGPR	8.40659	3
Fibrobacter_succinogenes%C9RNN5	VVAWIPSDLAYGPR	7.09896	2
Fibrobacter_succinogenes%C9RNN5	VVAWIPSDLAYGPR	6.76819	2
Fibrobacter_succinogenes%C9RNN5	VVAWIPSDLAYGPR	6.26056	2
Fibrobacter_succinogenes%C9RNN5	MLIAAGALAMLMTGCE	5.72127	3
Fibrobacter_succinogenes%C9RNN5	GEAFLAQNK	5.60776	2
Fibrobacter_succinogenes%C9RNN6	EIFEQPEVLR	5.80301	2
Fibrobacter_succinogenes%C9RNP6	TPITGEVSLK	9.32464	2
Fibrobacter_succinogenes%C9RNP6	TPITGEVSLK	7.12374	2
Fibrobacter_succinogenes%C9RNP8	LANEGDVVDVK	7.80968	2
Fibrobacter_succinogenes%C9RNQ0	AGSDPLLLLR	9.54497	2
Fibrobacter_succinogenes%C9RNQ0	YLELLDYSGGLAR	9.3701	2
Fibrobacter_succinogenes%C9RNQ0	AGSDPLLLLR	9.34616	2
Fibrobacter_succinogenes%C9RNQ0	YLELLDYSGGLAR	8.67773	2
Fibrobacter_succinogenes%C9RNQ0	LTEEVLTLIDQWK	7.93095	2
Fibrobacter_succinogenes%C9RNQ0	LTEEVLTLIDQWK	7.75485	2
Fibrobacter_succinogenes%C9RNQ0	LTEEVLTLIDQWK	7.53586	2
Fibrobacter_succinogenes%C9RNQ1	VSSFAPIVTLAHK	9.53722	3
Fibrobacter_succinogenes%C9RNQ1	SANEQIALLR	8.25679	2
Fibrobacter_succinogenes%C9RNQ1	RLTLLAEIR	8.24557	2
Fibrobacter_succinogenes%C9RNQ1	SANEQIALLR	7.62691	2
Fibrobacter_succinogenes%C9RNQ1	VSSFAPIVTLAHK	6.99138	2
Fibrobacter_succinogenes%C9RNQ1	ELDALEGR	6.27494	2
Fibrobacter_succinogenes%C9RNQ1	IVPFPTR	5.95138	2
Fibrobacter_succinogenes%C9RNQ1	IVPFPTR	5.01905	2
Fibrobacter_succinogenes%C9RNQ6	EALPIAIR	5.59422	2
Fibrobacter_succinogenes%C9RNQ6	EALPIAIR	5.05232	2
Fibrobacter_succinogenes%C9RNQ9	AAAGINEFLKK	7.78763	2
Fibrobacter_succinogenes%C9RNQ9	AAAGINEFLKK	7.34106	2
Fibrobacter_succinogenes%C9RNQ9 Fibrobacter_succinogenes%D9SA15	VAVIGSGPAGLVVAADVRR	10.2076	3
Fibrobacter_succinogenes%C9RNQ9 Fibrobacter_succinogenes%D9SA15	VAVIGSGPAGLVVAADVRR	9.34947	3
Fibrobacter_succinogenes%C9RNQ9 Fibrobacter_succinogenes%D9SA15	YGIPEFRLPK	7.32392	2
Fibrobacter_succinogenes%C9RNQ9 Fibrobacter_succinogenes%D9SA15	ILGDEAGHVR	7.30505	2
Fibrobacter_succinogenes%C9RNQ9 Fibrobacter_succinogenes%D9SA15	YGIPEFR	7.00673	2
Fibrobacter_succinogenes%C9RNQ9 Fibrobacter_succinogenes%D9SA15	FETNFVIGR	6.88075	2
Fibrobacter_succinogenes%C9RNQ9 Fibrobacter_succinogenes%D9SA15	YGIPEFR	6.79796	2
Fibrobacter_succinogenes%C9RNQ9 Fibrobacter_succinogenes%D9SA15	ILGDEAGHVR	6.59785	2
Fibrobacter_succinogenes%C9RNQ9 Fibrobacter_succinogenes%D9SA15	FETNFVIGR	6.44887	2
Fibrobacter_succinogenes%C9RNQ9 Fibrobacter_succinogenes%D9SA15	IAEGDFKAAIAK	5.46844	2
Fibrobacter_succinogenes%C9RNQ9 Fibrobacter_succinogenes%D9SA15	YGIPEFRLPK	5.08527	3
Fibrobacter_succinogenes%C9RNR0	VHAPLIAQERK	10.1892	3
Fibrobacter_succinogenes%C9RNR0	VHAPLIAQER	9.50047	2
Fibrobacter_succinogenes%C9RNR0	VHAPLIAQER	8.22757	2
Fibrobacter_succinogenes%C9RNR0	QLSPAVFQFR	6.7976	2
Fibrobacter_succinogenes%C9RNS3 Fibrobacter_succinogenes%D9S4D4	VTELVPNESATGIK	6.72256	2
Fibrobacter_succinogenes%C9RNS6	HVGADTDVPAGDQGTGAR	12.9789	3
Fibrobacter_succinogenes%C9RNS6	IRNEFVGVLTGK	11.0169	2
Fibrobacter_succinogenes%C9RNS6	IRNEFVGVLTGK	10.2513	2
Fibrobacter_succinogenes%C9RNS6	LVPGSEYHEGSK	9.68749	2
Fibrobacter_succinogenes%C9RNS6	IRNEFVGVLTGK	9.47728	3
Fibrobacter_succinogenes%C9RNS6	LVPGSEYHEGSK	8.72426	2
Fibrobacter_succinogenes%C9RNS6	SIYAAASSAAVK	8.39291	2
Fibrobacter_succinogenes%C9RNS6	GLSYGGSLAR	7.9814	2
Fibrobacter_succinogenes%C9RNS6	GLSYGGSLAR	7.68508	2
Fibrobacter_succinogenes%C9RNS6	AIKNAYLQK	6.87389	2
Fibrobacter_succinogenes%C9RNS6	VQFNSAIGPYK	6.85832	2
Fibrobacter_succinogenes%C9RNS6	FLGFEQIFK	6.84078	2
Fibrobacter_succinogenes%C9RNS6	GNLVMGANIAGFLK	6.78893	2
Fibrobacter_succinogenes%C9RNS6	AGVLFGPAK	6.66619	2
Fibrobacter_succinogenes%C9RNS6	VQFNSAIGPYK	5.01202	2
Fibrobacter_succinogenes%C9RNT1	NLGPVDSLDVALLQK	8.8817	2
Fibrobacter_succinogenes%C9RNT1	NLGPVDSLDVALLQK	8.48386	2
Fibrobacter_succinogenes%C9RNT1	LRDGLLVHTLD	7.75531	2
Fibrobacter_succinogenes%C9RNT1	LRDGLLVHTLD	7.63225	2
Fibrobacter_succinogenes%C9RNT1	LILKPLFDIDD	6.67783	2
Fibrobacter_succinogenes%C9RNT1	LILKPLFDIDD	5.19079	2
Fibrobacter_succinogenes%C9RNT1	VTRAELEL	5.02095	2
Fibrobacter_succinogenes%C9RNT4	AAPNTVANFVELANSGFYNGLLFHR	6.11591	3
Fibrobacter_succinogenes%C9RNV2	AGDVVVAGDTLGTVPEGVFSHR	9.06944	3
Fibrobacter_succinogenes%C9RNV2	AGDVVVAGDTLGTVPEGVFSHR	8.22954	3
Fibrobacter_succinogenes%C9RNV2	VVGAFLGLSR	6.84622	2
Fibrobacter_succinogenes%C9RNV2	AGEVVETLREFPELID	6.54151	2
Fibrobacter_succinogenes%C9RNV2	VVGAFLGLSR	6.53536	2
Fibrobacter_succinogenes%C9RNV2	MASIGKITGVNGNL	5.08294	2
Fibrobacter_succinogenes%C9RNX3	DISLINTPPI	6.53005	2
Fibrobacter_succinogenes%C9RNX3	QLRLAVDTLSMSATPIPR	6.02357	3
Fibrobacter_succinogenes%C9RNX3	SVLAKAFLVIPQR	5.89509	3
Fibrobacter_succinogenes%C9RNX3	KVPFEGVLEER	5.38375	2
Fibrobacter_succinogenes%C9RNX3	VPFEGVLEERLK	5.03563	3
Fibrobacter_succinogenes%C9RNX7	AAVAEKAPAAEVK	10.5968	3
Fibrobacter_succinogenes%C9RNX7	HVKDVLGALYLEK	10.4877	2
Fibrobacter_succinogenes%C9RNX7	HVKDVLGALYLEK	9.92472	3
Fibrobacter_succinogenes%C9RNX7	AAVAEKAPAAEVK	9.87356	3
Fibrobacter_succinogenes%C9RNX7	AAVAEKAPAAEVK	9.47937	2
Fibrobacter_succinogenes%C9RNX7	AAVADVKTEAK	9.35203	2
Fibrobacter_succinogenes%C9RNX7	AAVADVKTEAK	9.32838	2
Fibrobacter_succinogenes%C9RNX7	HVKDVLGALYLEK	9.31249	2
Fibrobacter_succinogenes%C9RNX7	AAVAEKAPAAEVK	9.30104	2
Fibrobacter_succinogenes%C9RNX7	SNVFDKIHDNDAK	9.08285	3
Fibrobacter_succinogenes%C9RNX7	SNVFDKIHDNDAK	9.02419	3
Fibrobacter_succinogenes%C9RNX7	HVKDVLGALYLEK	8.30134	3
Fibrobacter_succinogenes%C9RNX7	SAHLNKGDLR	8.23555	2
Fibrobacter_succinogenes%C9RNX7	LAVAFYPGDLK	8.23194	2
Fibrobacter_succinogenes%C9RNX7	LAVAFYPGDLK	8.16154	2
Fibrobacter_succinogenes%C9RNX7	SAHLNKGDLR	7.90736	2
Fibrobacter_succinogenes%C9RNX7	DVLGALYLEK	7.44672	2
Fibrobacter_succinogenes%C9RNX7	DVLGALYLEK	7.2938	2
Fibrobacter_succinogenes%C9RNX7	AEPAPVAEVK	7.00176	2
Fibrobacter_succinogenes%C9RNX7	IAHNVSLK	6.61755	2
Fibrobacter_succinogenes%C9RNX7	VILEAEFVNDR	6.28022	2
Fibrobacter_succinogenes%C9RNX7	IAHNVSLK	6.04622	2
Fibrobacter_succinogenes%C9RNX7	VILEAEFVNDR	5.31502	2
Fibrobacter_succinogenes%C9RNY0	VLANWVITELLAK	7.58009	2
Fibrobacter_succinogenes%C9RNY0	VLANWVITELLAK	7.42047	2
Fibrobacter_succinogenes%C9RNY0	RASEDAPFGIR	5.4134	2
Fibrobacter_succinogenes%C9RNY6	PVSAFGSVIAVTR	7.48882	2
Fibrobacter_succinogenes%C9RNY6	FTWLVTK	7.08891	2
Fibrobacter_succinogenes%C9RNY6	LLEVGEIKK	6.9082	2
Fibrobacter_succinogenes%C9RNY6	LLEVGEIKK	6.63255	2
Fibrobacter_succinogenes%C9RNY9	TYNWNQPPAR	7.82375	2
Fibrobacter_succinogenes%C9RNZ4	LYRPFPMEAVVAALPK	13.0746	3
Fibrobacter_succinogenes%C9RNZ4	LYRPFPMEAVVAALPK	11.3679	3
Fibrobacter_succinogenes%C9RNZ4	GTAQNPDVYFQGR	9.68451	2
Fibrobacter_succinogenes%C9RNZ4	NAPEGFKFTPAK	9.5838	2
Fibrobacter_succinogenes%C9RNZ4	GTAQNPDVYFQGR	9.45397	2
Fibrobacter_succinogenes%C9RNZ4	FVNEVTAEIIKGNGELLPVSK	9.16446	3
Fibrobacter_succinogenes%C9RNZ4	LTTQKQDDEAGIK	8.76498	2
Fibrobacter_succinogenes%C9RNZ4	GAVALFAAAGKR	8.64952	2
Fibrobacter_succinogenes%C9RNZ4	IAGELTPTVFHVTAR	8.63013	2
Fibrobacter_succinogenes%C9RNZ4	MAVDSGYWTLLR	8.54943	2
Fibrobacter_succinogenes%C9RNZ4	IAGELTPTVFHVTAR	8.5119	2
Fibrobacter_succinogenes%C9RNZ4	ETVNPFYAKVPEIVQK	8.48137	3
Fibrobacter_succinogenes%C9RNZ4	AIFDELSKAEPK	8.45429	3
Fibrobacter_succinogenes%C9RNZ4	LVSQLFGDR	8.38874	2
Fibrobacter_succinogenes%C9RNZ4	GAVALFAAAGKR	8.11788	2
Fibrobacter_succinogenes%C9RNZ4	NIWGQVPR	7.82214	2
Fibrobacter_succinogenes%C9RNZ4	AIFDELSKAEPK	7.44597	2
Fibrobacter_succinogenes%C9RNZ4	MAVDSGYWTLLR	7.3206	2
Fibrobacter_succinogenes%C9RNZ4	FVNEVTAEIIKGNGELLPVSK	7.26202	3
Fibrobacter_succinogenes%C9RNZ4	LVSQLFGDR	7.24235	2
Fibrobacter_succinogenes%C9RNZ4	NIWGQVPR	7.20395	2
Fibrobacter_succinogenes%C9RNZ4	AIFDELSKAEPK	6.92871	3
Fibrobacter_succinogenes%C9RNZ4	LGNVLDAETAIK	6.87275	2
Fibrobacter_succinogenes%C9RNZ4	LYRPFPMEAVVAALPK	6.68729	2
Fibrobacter_succinogenes%C9RNZ4	INTVMQTCF	6.63564	2
Fibrobacter_succinogenes%C9RNZ4	NVIDEKYVK	6.60583	2
Fibrobacter_succinogenes%C9RNZ4	AIFDELSKAEPK	6.47219	2
Fibrobacter_succinogenes%C9RNZ4	INTVMQTCF	6.18285	2
Fibrobacter_succinogenes%C9RNZ4	LGNVLDAETAIK	6.15032	2
Fibrobacter_succinogenes%C9RNZ4	IEALEDGVIR	6.00008	2
Fibrobacter_succinogenes%C9RNZ4	FVNEVTAEIIK	5.72122	2
Fibrobacter_succinogenes%C9RNZ4	FVNEVTAEIIK	5.21027	2
Fibrobacter_succinogenes%C9RNZ4	VFVIDAYAVAAKTG	5.06531	2
Fibrobacter_succinogenes%C9RP04	AVSYKELGLVNTK	11.5265	2
Fibrobacter_succinogenes%C9RP04	AVSYKELGLVNTK	11.4235	3
Fibrobacter_succinogenes%C9RP04	AVSYKELGLVNTK	11.0679	2
Fibrobacter_succinogenes%C9RP04	AVSYKELGLVNTK	10.8971	3
Fibrobacter_succinogenes%C9RP04	LVPPPLAFDVLHAIEQK	10.7192	3
Fibrobacter_succinogenes%C9RP04	IVDVLGSNDKL	8.97454	2
Fibrobacter_succinogenes%C9RP04	LVPPPLAFDVLHAIEQK	8.81527	2
Fibrobacter_succinogenes%C9RP04	YMAQGAVEYAK	8.62604	2
Fibrobacter_succinogenes%C9RP04	IVDVLGSNDKL	8.38137	2
Fibrobacter_succinogenes%C9RP04	KYFDEHPEHFD	8.17238	2
Fibrobacter_succinogenes%C9RP04	KYFDEHPEHFD	7.91594	2
Fibrobacter_succinogenes%C9RP04	LVPPPLAFDVLHAIEQK	7.70415	3
Fibrobacter_succinogenes%C9RP04	LVPPPLAFDVLHAIEQK	7.48352	2
Fibrobacter_succinogenes%C9RP04	IVDVLGSNDKL	7.4801	2
Fibrobacter_succinogenes%C9RP04	TGCDSLAISIGTSHGAYK	7.32876	3
Fibrobacter_succinogenes%C9RP04	INIDSDSR	7.31113	2
Fibrobacter_succinogenes%C9RP04	LAMTAAIR	6.76213	2
Fibrobacter_succinogenes%C9RP04	LAMTAAIRK	6.52912	2
Fibrobacter_succinogenes%C9RP04	IVDVLGSNDKL	6.51504	2
Fibrobacter_succinogenes%C9RP04	GGYAIPAFNFNTMEQMQAIVQAAVETK	5.34496	3
Fibrobacter_succinogenes%C9RP05	TNLPSNAYAAK	8.40876	2
Fibrobacter_succinogenes%C9RP05	TNLPSNAYAAK	8.0156	2
Fibrobacter_succinogenes%C9RP08	ASVAEVAPTAEAVAEASEAATDAF	6.10667	3
Fibrobacter_succinogenes%C9RP08	ASVAEVAPTAEAVAEASEAATDAF	5.57148	3
Fibrobacter_succinogenes%C9RP10	LAPGDNDLHFNAAFPLDANVFK	7.78902	3
Fibrobacter_succinogenes%C9RP10	LAPGDNDLHFNAAFPLDANVFK	7.39121	3
Fibrobacter_succinogenes%C9RP10	DRLFDLLVNK	7.34328	2
Fibrobacter_succinogenes%C9RP10	DRLFDLLVNK	6.32859	2
Fibrobacter_succinogenes%C9RP10	NLGNAN	6.13471	1,2,3,4
Fibrobacter_succinogenes%C9RP10	LFDLLVNK	5.8135	2
Fibrobacter_succinogenes%C9RP10	NLGNAN	5.67723	1,2,3,4
Fibrobacter_succinogenes%C9RP10	LAPGDNDLHFNAAFPLDANVFK	5.57048	3
Fibrobacter_succinogenes%C9RP13	YLSLYQLGYGTSR	11.3785	2
Fibrobacter_succinogenes%C9RP13	YLSLYQLGYGTSR	10.74	2
Fibrobacter_succinogenes%C9RP13	EVDIIPVYEFSHFEAEK	8.62152	3
Fibrobacter_succinogenes%C9RP13	EVDIIPVYEFSHFEAEK	8.53393	3
Fibrobacter_succinogenes%C9RP13	MVVDGQEIDSNVAPIFTK	7.42733	2
Fibrobacter_succinogenes%C9RP13	EVDIIPVYEFSHFEAEK	7.22455	2
Fibrobacter_succinogenes%C9RP13	IFSPFYVPTLVK	6.95989	2
Fibrobacter_succinogenes%C9RP13	AFNDSAWDGKWWTR	6.94007	3
Fibrobacter_succinogenes%C9RP13	IFSPFYVPTLVK	6.48058	2
Fibrobacter_succinogenes%C9RP18	ALPVEAAPAVKNEK	9.94275	3
Fibrobacter_succinogenes%C9RP18	ALPVEAAPAVKNEK	9.80081	2
Fibrobacter_succinogenes%C9RP18	ALPVEAAPAVKNEK	9.57574	2
Fibrobacter_succinogenes%C9RP18	ALPVEAAPAVKNEK	9.09918	3
Fibrobacter_succinogenes%C9RP18	VTLQANASEQQK	8.90548	2
Fibrobacter_succinogenes%C9RP18	ALPVEAAPAVK	8.87373	2
Fibrobacter_succinogenes%C9RP18	VTLQANASEQQK	8.73287	2
Fibrobacter_succinogenes%C9RP18	SKLINEER	8.45603	2
Fibrobacter_succinogenes%C9RP18	VYLVNPNGTYK	7.94569	2
Fibrobacter_succinogenes%C9RP18	VYLVNPNGTYK	7.94351	2
Fibrobacter_succinogenes%C9RP18	SKLINEER	7.74058	2
Fibrobacter_succinogenes%C9RP23 Fibrobacter_succinogenes%D9S501	GASASDPLTGFLRD	7.92548	2
Fibrobacter_succinogenes%C9RP23 Fibrobacter_succinogenes%D9S501	GASASDPLTGFLRD	7.24793	2
Fibrobacter_succinogenes%C9RP23 Fibrobacter_succinogenes%D9S501	KAYLAGLGR	7.12697	2
Fibrobacter_succinogenes%C9RP23 Fibrobacter_succinogenes%D9S501	PLTGFLRD	6.45662	2
Fibrobacter_succinogenes%C9RP29	AAGYGSEKPIADNTDAAGR	11.4383	3
Fibrobacter_succinogenes%C9RP29	FFQSGASHR	9.97803	2
Fibrobacter_succinogenes%C9RP29	FFQSGASHR	8.75302	2
Fibrobacter_succinogenes%C9RP29	RVELVPFSK	7.95375	2
Fibrobacter_succinogenes%C9RP29	GDLNLFTK	7.48525	2
Fibrobacter_succinogenes%C9RP29	ATYGYVGSPLFAGSALVSVK	7.42344	2
Fibrobacter_succinogenes%C9RP29	RVELVPFSK	7.36692	2
Fibrobacter_succinogenes%C9RP29	LSEDRAAAVVK	6.09922	2
Fibrobacter_succinogenes%C9RP29	GDLNLFTK	5.35505	2
Fibrobacter_succinogenes%C9RP34	IVNEPTAAALAYGLDSK	10.4967	2
Fibrobacter_succinogenes%C9RP34	IVNEPTAAALAYGLDSK	10.0388	2
Fibrobacter_succinogenes%C9RP34	AKFDQLTAHLVER	9.13771	3
Fibrobacter_succinogenes%C9RP34	HLDLTLSR	8.79977	2
Fibrobacter_succinogenes%C9RP34	TLGKFDLTDLPK	7.61527	2
Fibrobacter_succinogenes%C9RP34	TLGKFDLTDLPK	7.14644	2
Fibrobacter_succinogenes%C9RP34	IAGLEVLR	7.0623	2
Fibrobacter_succinogenes%C9RP34	IAGLEVLR	6.454	2
Fibrobacter_succinogenes%C9RP34	IVNEPTAAALAYGLDSK	6.38393	3
Fibrobacter_succinogenes%C9RP34	TTPSIVAFGK	5.94905	2
Fibrobacter_succinogenes%C9RP34	IPAVQEAVK	5.58933	2
Fibrobacter_succinogenes%C9RP89	IGVITELAFEGSADEAALKQAAK	13.6705	3
Fibrobacter_succinogenes%C9RP89	IGVITELAFEGSADEAALKQAAK	12.6129	3
Fibrobacter_succinogenes%C9RP89	AVETQDIASVEDLKNAVVDGVK	10.3348	3
Fibrobacter_succinogenes%C9RP89	IQENIDFRK	9.55077	2
Fibrobacter_succinogenes%C9RP89	AVETQDIASVEDLKNAVVDGVK	9.46935	3
Fibrobacter_succinogenes%C9RP89	IQENIDFRK	8.68853	2
Fibrobacter_succinogenes%C9RP89	LSVKDYLQEVVAK	8.38124	2
Fibrobacter_succinogenes%C9RP89	INDRLQDVLVK	7.72666	2
Fibrobacter_succinogenes%C9RP89	INDRLQDVLVK	7.1808	2
Fibrobacter_succinogenes%C9RP89	MQITASLVNELR	6.78923	2
Fibrobacter_succinogenes%C9RP89	VVNFIRFER	6.07409	2
Fibrobacter_succinogenes%C9RP89	VVNFIRFER	5.31272	2
Fibrobacter_succinogenes%C9RP90	LIVDYIAANVKPR	13.4311	3
Fibrobacter_succinogenes%C9RP90	ANLPSVEDLLAAGSHFGHQTQR	12.489	3
Fibrobacter_succinogenes%C9RP90	ANLPSVEDLLAAGSHFGHQTQR	12.4474	3
Fibrobacter_succinogenes%C9RP90	LIVDYIAANVKPR	12.1216	3
Fibrobacter_succinogenes%C9RP90	ANLPSVEDLLAAGSHFGHQTQR	10.6089	4
Fibrobacter_succinogenes%C9RP90	LIVDYIAANVKPR	9.80429	2
Fibrobacter_succinogenes%C9RP90	ANLPSVEDLLAAGSHFGHQTQR	9.37914	4
Fibrobacter_succinogenes%C9RP90	TVLFVGTKPTAR	9.36458	2
Fibrobacter_succinogenes%C9RP90	PTLVDYPIPANDDAVK	9.20125	2
Fibrobacter_succinogenes%C9RP90	PTLVDYPIPANDDAVK	9.09243	2
Fibrobacter_succinogenes%C9RP90	NGIYVLNLSK	8.96016	2
Fibrobacter_succinogenes%C9RP90	TVLFVGTKPTAR	8.77303	2
Fibrobacter_succinogenes%C9RP90	LIVDYIAANVKPR	8.74716	2
Fibrobacter_succinogenes%C9RP90	TRDLLEEAAK	8.42136	2
Fibrobacter_succinogenes%C9RP90	TRDLLEEAAK	7.51403	2
Fibrobacter_succinogenes%C9RP90	NGIYVLNLSK	7.47567	2
Fibrobacter_succinogenes%C9RP90	LLDVFGGIR	6.75884	2
Fibrobacter_succinogenes%C9RP90	RLHIPIIGICDTNVD	6.63713	3
Fibrobacter_succinogenes%C9RP90	LHIPIIGICDTNVDPTLVDYPIPANDDAVK	6.40194	3
Fibrobacter_succinogenes%C9RP90	LLDVFGGIR	5.9439	2
Fibrobacter_succinogenes%C9RP90	DLLEEAAK	5.33179	2
Fibrobacter_succinogenes%C9RP91	AALPAVFNPEDLNALEQALR	11.9452	3
Fibrobacter_succinogenes%C9RP91	AALPAVFNPEDLNALEQALR	11.2944	3
Fibrobacter_succinogenes%C9RP91	LGLTQVTYAEEILKLDEQAR	11.2256	3
Fibrobacter_succinogenes%C9RP91	LGLTQVTYAEEILKLDEQAR	11.1502	3
Fibrobacter_succinogenes%C9RP91	AALPAVFNPEDLNALEQALR	9.33429	2
Fibrobacter_succinogenes%C9RP91	TLSASDADIEGLIKELLDGK	9.16223	3
Fibrobacter_succinogenes%C9RP91	AALPAVFNPEDLNALEQALR	8.52019	2
Fibrobacter_succinogenes%C9RP91	KIGDYDIILGGR	8.04875	3
Fibrobacter_succinogenes%C9RP92	PEAPINAIADYVINGTVEEVLPK	9.83571	3
Fibrobacter_succinogenes%C9RP92	PEAPINAIADYVINGTVEEVLPK	7.74143	3
Fibrobacter_succinogenes%C9RP92	YVPETEYVVK	6.99466	2
Fibrobacter_succinogenes%C9RP92	YVPETEYVVK	6.49714	2
Fibrobacter_succinogenes%C9RPB5	GGGIAGQMGAVR	7.31576	2
Fibrobacter_succinogenes%C9RPB6	LVDAADKPMGR	9.25961	2
Fibrobacter_succinogenes%C9RPB6	LVDAADKPMGR	8.91331	2
Fibrobacter_succinogenes%C9RPB6	LVDAADKPMGR	8.8691	2
Fibrobacter_succinogenes%C9RPB6	IFAGAEHPFAAQKPEVVEL	8.16345	3
Fibrobacter_succinogenes%C9RPB6	AIYSPNVDTGDFVVVINAEK	8.04921	2
Fibrobacter_succinogenes%C9RPB6	AIYSPNVDTGDFVVVINAEK	8.01551	2
Fibrobacter_succinogenes%C9RPB6	IFAGAEHPFAAQKPEVVEL	7.01462	3
Fibrobacter_succinogenes%C9RPB6	WINFADLLAK	6.77723	2
Fibrobacter_succinogenes%C9RPB6	AIYSPNVDTGDFVVVINAEKVAVSGNK	6.76102	3
Fibrobacter_succinogenes%C9RPB6	WINFADLLAK	5.96219	2
Fibrobacter_succinogenes%C9RPB6	AIYSPNVDTGDFVVVINAEKVAVSGNK	5.40807	3
Fibrobacter_succinogenes%C9RPB9	VLNEIATSYLR	8.46727	2
Fibrobacter_succinogenes%C9RPB9	LFQPEHPTVK	6.48975	2
Fibrobacter_succinogenes%C9RPB9	AFDIKEK	5.66356	2
Fibrobacter_succinogenes%C9RPB9	LFQPEHPTVK	5.64604	2
Fibrobacter_succinogenes%C9RPB9	QLILEKR	5.43213	2
Fibrobacter_succinogenes%C9RPB9	AFDIKEK	5.37163	2
Fibrobacter_succinogenes%C9RPB9	QLILEKR	5.36835	2
Fibrobacter_succinogenes%C9RPB9	RELAN	5.1591	1,2,3,4
Fibrobacter_succinogenes%C9RPB9	RELAN	5.10937	1,2,3,4
Fibrobacter_succinogenes%C9RPD0	FALLPQLLK	6.53486	2
Fibrobacter_succinogenes%C9RPF1	LGYAQDVIAEFIGKR	10.5813	3
Fibrobacter_succinogenes%C9RPF1	LGYAQDVIAEFIGKR	10.1121	3
Fibrobacter_succinogenes%C9RPF4	SKVEYVAQK	9.0241	2
Fibrobacter_succinogenes%C9RPG2	YYDGKFADENVSASFWTADAFDESR	12.4817	3
Fibrobacter_succinogenes%C9RPG2	VQDKVTYEHYNK	11.6906	3
Fibrobacter_succinogenes%C9RPG2	VQDKVTYEHYNK	11.1132	3
Fibrobacter_succinogenes%C9RPG2	ALNIGKDGFR	10.9516	2
Fibrobacter_succinogenes%C9RPG2	ALNIGKDGFR	10.5329	2
Fibrobacter_succinogenes%C9RPG2	FADENVSASFWTADAFDESR	9.94738	2
Fibrobacter_succinogenes%C9RPG2	VQDKVTYEHYNK	9.70047	2
Fibrobacter_succinogenes%C9RPG2	VQDKVTYEHYNK	8.74161	2
Fibrobacter_succinogenes%C9RPG2	FADENVSASFWTADAFDESR	8.46434	2
Fibrobacter_succinogenes%C9RPG2	YYDGKFADENVSASFWTADAFDESR	8.06928	3
Fibrobacter_succinogenes%C9RPG2	LYDWKSANDACPTGWELPK	5.99406	3
Fibrobacter_succinogenes%C9RPG8	MLSIADSVKAK	5.42087	2
Fibrobacter_succinogenes%C9RPG8	GVTTGPMEVTPIAVR	5.2014	2
Fibrobacter_succinogenes%C9RPI5	VALYGIDYLIAQK	9.01292	2
Fibrobacter_succinogenes%C9RPI5	YGNDDDRADDIAVWLLK	8.40038	3
Fibrobacter_succinogenes%C9RPI5	VALYGIDYLIAQK	7.98382	2
Fibrobacter_succinogenes%C9RPI5	YGNDDDRADDIAVWLLK	7.80735	3
Fibrobacter_succinogenes%C9RPJ7	PAGVPISAILFGGR	14.2459	2
Fibrobacter_succinogenes%C9RPJ7	PAGVPISAILFGGR	13.7223	2
Fibrobacter_succinogenes%C9RPJ7	PAGVPISAILFGGR	13.3771	2
Fibrobacter_succinogenes%C9RPJ7	PAGVPISAILFGGR	13.2646	2
Fibrobacter_succinogenes%C9RPJ7	PAGVPISAILFGGR	13.1419	2
Fibrobacter_succinogenes%C9RPJ7	PAGVPISAILFGGR	13.0649	2
Fibrobacter_succinogenes%C9RPJ7	EGAINTDGLADYYKETLPQITK	12.5482	3
Fibrobacter_succinogenes%C9RPJ7	LIWSYGSGYGGNALLGKK	12.3365	3
Fibrobacter_succinogenes%C9RPJ7	LIWSYGSGYGGNALLGKK	12.2405	3
Fibrobacter_succinogenes%C9RPJ7	PAGVPISAILFGGR	12.1761	2
Fibrobacter_succinogenes%C9RPJ7	PAGVPISAILFGGR	12.0367	2
Fibrobacter_succinogenes%C9RPJ7	SLTLNDIKHPK	11.9238	3
Fibrobacter_succinogenes%C9RPJ7	EGAINTDGLADYYKETLPQITK	10.3832	3
Fibrobacter_succinogenes%C9RPJ7	LYAINPEAGFFGVAPGTSAESNK	10.1414	3
Fibrobacter_succinogenes%C9RPJ7	IATVLARDEGWLAEHMLILK	9.88587	3
Fibrobacter_succinogenes%C9RPJ7	EWEDPAGVPISAILFGGR	9.73996	2
Fibrobacter_succinogenes%C9RPJ7	EWEDPAGVPISAILFGGR	9.72837	2
Fibrobacter_succinogenes%C9RPJ7	EGAINTDGLADYYKETLPQITK	9.59828	3
Fibrobacter_succinogenes%C9RPJ7	YITQFPEER	8.9386	2
Fibrobacter_succinogenes%C9RPJ7	TFISSVKEEDAGPTNHWIDPSELK	8.92991	3
Fibrobacter_succinogenes%C9RPJ7	SLTLNDIKHPK	8.88595	2
Fibrobacter_succinogenes%C9RPJ7	LIWSYGSGYGGNALLGKK	8.62629	2
Fibrobacter_succinogenes%C9RPJ7	SLTLNDIKHPK	8.42328	3
Fibrobacter_succinogenes%C9RPJ7	EGAINTDGLADYYKETLPQITK	8.30263	3
Fibrobacter_succinogenes%C9RPJ7	TFISSVKEEDAGPTNHWID	8.29377	3
Fibrobacter_succinogenes%C9RPJ7	LIWSYGSGYGGNALLGK	8.18592	2
Fibrobacter_succinogenes%C9RPJ7	IFYVNWFR	8.1111	2
Fibrobacter_succinogenes%C9RPJ7	IFYVNWFRK	8.08468	3
Fibrobacter_succinogenes%C9RPJ7	VLAWIFDR	7.97223	2
Fibrobacter_succinogenes%C9RPJ7	LIWSYGSGYGGNALLGK	7.68413	2
Fibrobacter_succinogenes%C9RPJ7	VLAWIFDR	7.67165	2
Fibrobacter_succinogenes%C9RPJ7	VLAWIFDR	7.6635	2
Fibrobacter_succinogenes%C9RPJ7	LIWSYGSGYGGNALLGKK	7.66137	2
Fibrobacter_succinogenes%C9RPJ7	YITQFPEER	7.54085	2
Fibrobacter_succinogenes%C9RPJ7	ELADVKENHYPK	7.52517	2
Fibrobacter_succinogenes%C9RPJ7	ELADVKENHYPK	7.49193	3
Fibrobacter_succinogenes%C9RPJ7	IFYVNWFR	7.44999	2
Fibrobacter_succinogenes%C9RPJ7	ELADVKENHYPK	7.28884	3
Fibrobacter_succinogenes%C9RPJ7	YITQFPEER	7.22926	2
Fibrobacter_succinogenes%C9RPJ7	VDVEGWKK	7.2134	2
Fibrobacter_succinogenes%C9RPJ7	TFISSVKEEDAGPTNHWID	7.15717	3
Fibrobacter_succinogenes%C9RPJ7	IFYVNWFRK	7.08285	2
Fibrobacter_succinogenes%C9RPJ7	VLAWIFDR	7.04618	2
Fibrobacter_succinogenes%C9RPJ7	SLTLNDIKHPK	6.96181	3
Fibrobacter_succinogenes%C9RPJ7	VDVEGWKK	6.94144	2
Fibrobacter_succinogenes%C9RPJ7	IFYVNWFRK	6.92503	3
Fibrobacter_succinogenes%C9RPJ7	LYAINPEAGFFGVAPGTSAESNKNALVSAEK	6.88738	3
Fibrobacter_succinogenes%C9RPJ7	VLAWIFDR	6.88199	2
Fibrobacter_succinogenes%C9RPJ7	YITQFPEER	6.84848	2
Fibrobacter_succinogenes%C9RPJ7	LTNPKGEVK	6.84343	2
Fibrobacter_succinogenes%C9RPJ7	NTIYTNCALTEDGDVWWEGIGYPAQGK	6.7562	3
Fibrobacter_succinogenes%C9RPJ7	IFYVNWFR	6.7094	2
Fibrobacter_succinogenes%C9RPJ7	YITQFPEER	6.61822	2
Fibrobacter_succinogenes%C9RPJ7	LYAINPEAGFFGVAPGTSAESNKNALVSAEK	6.57903	3
Fibrobacter_succinogenes%C9RPJ7	IFYVNWFR	6.56031	2
Fibrobacter_succinogenes%C9RPJ7	LTNPKGEVK	6.37371	2
Fibrobacter_succinogenes%C9RPJ7	ELADVKENHYPK	6.35523	2
Fibrobacter_succinogenes%C9RPJ7	IFYVNWFR	6.28013	2
Fibrobacter_succinogenes%C9RPJ7	LYAINPEAGFFGVAPGTSAESNK	6.26953	2
Fibrobacter_succinogenes%C9RPJ7	IFYVNWFR	6.00728	2
Fibrobacter_succinogenes%C9RPJ7	QCPCIAKEWEDPAGVPISAILFGGR	5.99185	3
Fibrobacter_succinogenes%C9RPJ7	VDVEGWKK	5.98854	2
Fibrobacter_succinogenes%C9RPJ7	LVDWKGK	5.95538	2
Fibrobacter_succinogenes%C9RPJ7	IFYVNWFRK	5.91588	2
Fibrobacter_succinogenes%C9RPJ7	SLPSDVAR	5.8886	2
Fibrobacter_succinogenes%C9RPJ7	IFYVNWFR	5.81954	2
Fibrobacter_succinogenes%C9RPJ7	SLPSDVAR	5.81396	2
Fibrobacter_succinogenes%C9RPJ7	VDVEGWKK	5.76239	2
Fibrobacter_succinogenes%C9RPJ7	LVDWKGK	5.75096	2
Fibrobacter_succinogenes%C9RPJ7	LVDWKGK	5.6491	2
Fibrobacter_succinogenes%C9RPJ7	EWEDPAGVPISAILFGGR	5.59462	2
Fibrobacter_succinogenes%C9RPJ7	RDPFAILPF	5.58771	2
Fibrobacter_succinogenes%C9RPJ7	EWEDPAGVPISAILFGGR	5.38437	2
Fibrobacter_succinogenes%C9RPJ7	FGKHLPK	5.30421	2
Fibrobacter_succinogenes%C9RPJ7	FGKHLPK	5.1908	2
Fibrobacter_succinogenes%C9RPJ8	ILVDPVFYK	5.51361	2
Fibrobacter_succinogenes%C9RPJ8	ILVDPVFYK	5.16757	2
Fibrobacter_succinogenes%C9RPL2	EFAPIAVDAGAVVVDNTSFFR	9.87462	3
Fibrobacter_succinogenes%C9RPL2	GAALNAVQIAERL	8.76974	2
Fibrobacter_succinogenes%C9RPL2	NVAIMGATGAVGQELLK	8.45749	2
Fibrobacter_succinogenes%C9RPL2	EFAPIAVDAGAVVVDNTSFFR	7.33969	2
Fibrobacter_succinogenes%C9RPL2	EFAPIAVDAGAVVVDNTSFFR	7.25904	3
Fibrobacter_succinogenes%C9RPL2	QEIVEGKPVTVK	5.40032	2
Fibrobacter_succinogenes%C9RPL9	INKGAATESVSDQAK	11.4121	2
Fibrobacter_succinogenes%C9RPL9	INKGAATESVSDQAK	11.1324	2
Fibrobacter_succinogenes%C9RPL9	FSALNHFFGYEGR	10.5721	3
Fibrobacter_succinogenes%C9RPL9	FSALNHFFGYEGR	10.0516	3
Fibrobacter_succinogenes%C9RPL9	TIDGDLKNEFIETSFGFDTAVK	9.97209	3
Fibrobacter_succinogenes%C9RPL9	TIDGDLKNEFIETSFGFDTAVK	9.83475	3
Fibrobacter_succinogenes%C9RPL9	TKLETEEQFNK	8.6597	2
Fibrobacter_succinogenes%C9RPL9	IKELFPNTYGLPVVQFEAAEAK	8.4806	3
Fibrobacter_succinogenes%C9RPL9	DANSAQKYWHFIK	8.33303	3
Fibrobacter_succinogenes%C9RPL9	IKELFPNTYGLPVVQFEAAEAK	8.25307	3
Fibrobacter_succinogenes%C9RPL9	MGVVLSGGQAPGGHNVIAGIYDGIK	8.03737	3
Fibrobacter_succinogenes%C9RPL9	SENLSVLTK	7.96812	2
Fibrobacter_succinogenes%C9RPL9	TKLETEEQFNK	7.67675	2
Fibrobacter_succinogenes%C9RPL9	SENLSVLTK	7.65499	2
Fibrobacter_succinogenes%C9RPL9	DANSAQKYWHFIK	6.89872	3
Fibrobacter_succinogenes%C9RPM2	YAVVDNLVGQELIKLEAK	9.6685	3
Fibrobacter_succinogenes%C9RPM2	KYEPPQAIGATK	9.60754	2
Fibrobacter_succinogenes%C9RPM2	SLDVIRVEK	5.35135	2
Fibrobacter_succinogenes%C9RPN0 Fibrobacter_succinogenes%D9S570	ISLPLLLSLK	10.169	2
Fibrobacter_succinogenes%C9RPN0 Fibrobacter_succinogenes%D9S570	ISLPLLLSLK	9.33589	2
Fibrobacter_succinogenes%C9RPN4	TIQLLKPSNR	10.1878	2
Fibrobacter_succinogenes%C9RPN4	TIQLLKPSNR	9.79069	2
Fibrobacter_succinogenes%C9RPN4	LSVVESHQK	8.68669	2
Fibrobacter_succinogenes%C9RPN4	AVVGTFQK	6.03461	2
Fibrobacter_succinogenes%C9RPN4	AVVGTFQK	5.79627	2
Fibrobacter_succinogenes%C9RPN4	LVADAN	5.26232	1,2,3,4
Fibrobacter_succinogenes%C9RPN4	EALAKLVADANH	5.08692	2
Fibrobacter_succinogenes%C9RPN4	LVADAN	5.08298	1,2,3,4
Fibrobacter_succinogenes%C9RPN5	EGVEPQNLATAVLIAAK	13.112	3
Fibrobacter_succinogenes%C9RPN5	EGVEPQNLATAVLIAAK	12.2756	3
Fibrobacter_succinogenes%C9RPN5	TGKADMLEVLANAGAPLENR	10.5446	3
Fibrobacter_succinogenes%C9RPN5	EGVEPQNLATAVLIAAK	9.7362	2
Fibrobacter_succinogenes%C9RPN5	EGVEPQNLATAVLIAAK	9.41655	2
Fibrobacter_succinogenes%C9RPN5	SGNYDAMMFLINK	6.79294	2
Fibrobacter_succinogenes%C9RPR0	IANGNSKMYR	5.28705	2
Fibrobacter_succinogenes%C9RPR0	YNADIQVSI	5.04813	2
Fibrobacter_succinogenes%C9RPR3	IVGALPLNPSEAK	7.71618	2
Fibrobacter_succinogenes%C9RPR3	RESANNIAIK	5.29937	2
Fibrobacter_succinogenes%C9RPS2	TFTLQDVFLQDGVR	7.75345	2
Fibrobacter_succinogenes%C9RPS2	SVDEFRNIEK	5.51337	2
Fibrobacter_succinogenes%C9RPU3	YVLGSVLNQVLLHQSVIGLETK	8.44501	3
Fibrobacter_succinogenes%C9RPU3	INAEFPGT	5.82923	2
Fibrobacter_succinogenes%C9RPU3	SLAQLPKVEG	5.74765	2
Fibrobacter_succinogenes%C9RPU3	SLAQLPKVEG	5.30837	2
Fibrobacter_succinogenes%C9RPU5	SGAESAVVDPQVITR	9.44042	2
Fibrobacter_succinogenes%C9RPU5	SGAESAVVDPQVITR	9.34311	2
Fibrobacter_succinogenes%C9RPU5	IAQGLPKPAK	8.61677	2
Fibrobacter_succinogenes%C9RPU5	IAQGLPKPAK	7.84376	2
Fibrobacter_succinogenes%C9RPU7	AAGFNVIR	6.76179	2
Fibrobacter_succinogenes%C9RPW0	IPFGVGQIGK	9.26761	2
Fibrobacter_succinogenes%C9RPW0	YIPYVVEPSLGVER	8.30556	2
Fibrobacter_succinogenes%C9RPW0	YIPYVVEPSLGVER	8.23049	2
Fibrobacter_succinogenes%C9RPW0	IPFGVGQIGK	8.15051	2
Fibrobacter_succinogenes%C9RPW0	VAVLPLVK	7.05568	2
Fibrobacter_succinogenes%C9RPW0	VAVLPLVK	6.25587	2
Fibrobacter_succinogenes%C9RPW0	GFIFPGSEIYDGLANTWDYGPYGVELKR	6.24971	3
Fibrobacter_succinogenes%C9RPW8	SGIAPIQR	8.14627	2
Fibrobacter_succinogenes%C9RPW8	FDASAYTSR	7.94853	2
Fibrobacter_succinogenes%C9RPW8	RNDAP	5.56356	1
Fibrobacter_succinogenes%C9RPW8	RNDAP	5.3483	1
Fibrobacter_succinogenes%C9RPW8	DISYINTHGTSTPLGDIAECSAIETLFK	5.02461	3
Fibrobacter_succinogenes%C9RPX3	AIFDGLQSIFGAK	7.64205	2
Fibrobacter_succinogenes%C9RPX3	AIFDGLQSIFGAK	7.45412	2
Fibrobacter_succinogenes%C9RPX3	APVALEHIK	6.18218	2
Fibrobacter_succinogenes%C9RPX3	APVALEHIK	5.93643	2
Fibrobacter_succinogenes%C9RPZ9	SIYGGTYNLLEHTLSK	12.2584	3
Fibrobacter_succinogenes%C9RPZ9	LTNTTQDVFEKR	11.5942	3
Fibrobacter_succinogenes%C9RPZ9	LTNTTQDVFEKR	11.5759	3
Fibrobacter_succinogenes%C9RPZ9	IAALEGGIAGLAVASGAAALTYAITALAR	11.2577	3
Fibrobacter_succinogenes%C9RPZ9	VNHPSFADHPQHALYQK	10.5942	3
Fibrobacter_succinogenes%C9RPZ9	SIYGGTYNLLEHTLSK	10.4178	3
Fibrobacter_succinogenes%C9RPZ9	IAALEGGIAGLAVASGAAALTYAITALAR	9.82939	3
Fibrobacter_succinogenes%C9RPZ9	LTNTTQDVFEKR	9.08294	2
Fibrobacter_succinogenes%C9RPZ9	LTNTTQDVFEKR	8.64944	2
Fibrobacter_succinogenes%C9RPZ9	SLVVHPYTTTHSELTPAELAEAGISPATIR	8.56163	4
Fibrobacter_succinogenes%C9RPZ9	FGIETTFVDIHNLKEVENSIK	8.08416	3
Fibrobacter_succinogenes%C9RPZ9	LIFIETLGNPNSDIPDIEAISELAHK	7.94934	3
Fibrobacter_succinogenes%C9RPZ9	IFSLLANVADVK	7.53145	2
Fibrobacter_succinogenes%C9RPZ9	LSIGTEHYEDIINDLAQALDQI	7.43567	2
Fibrobacter_succinogenes%C9RPZ9	VNHPSFADHPQHALYQK	7.18726	3
Fibrobacter_succinogenes%C9RPZ9	IFSLLANVADVK	7.17897	2
Fibrobacter_succinogenes%C9RPZ9	LIFIETLGNPNSDIPDIEAISELAHK	7.02529	3
Fibrobacter_succinogenes%C9RPZ9	LSIGTEHYEDIINDLAQALDQI	6.67574	2
Fibrobacter_succinogenes%C9RPZ9	VLEFLSK	6.54557	2
Fibrobacter_succinogenes%C9RPZ9	LSIGTEHYEDIINDLAQALDQI	6.19557	3
Fibrobacter_succinogenes%C9RPZ9	VLEFLSK	6.06635	2
Fibrobacter_succinogenes%C9RPZ9	LSIGTEHY	5.05289	2
Fibrobacter_succinogenes%C9RQ00	LKPGSVIIEPTSGNTGIGLASVAAAR	10.8349	3
Fibrobacter_succinogenes%C9RQ00	VVAVEPESSPVLSK	9.98053	2
Fibrobacter_succinogenes%C9RQ00	LKPGSVIIEPTSGNTGIGLASVAAAR	9.74823	3
Fibrobacter_succinogenes%C9RQ00	VVAVEPESSPVLSK	9.46217	2
Fibrobacter_succinogenes%C9RQ00	VVAVEPESSPVLSK	7.36946	2
Fibrobacter_succinogenes%C9RQ00	ATELSQEIPNSFIPGQFVNPANPAAHK	7.27368	3
Fibrobacter_succinogenes%C9RQ00	AYGAEIVLTEGAK	7.19294	2
Fibrobacter_succinogenes%C9RQ00	TIVALLPDSGDRYLSTPLFAD	6.90028	2
Fibrobacter_succinogenes%C9RQ00	ATELSQEIPNSFIPGQFVNPANPAAHK	6.85297	3
Fibrobacter_succinogenes%C9RQ00	IQGIGAGFVPDTLNTSVYDEVLPVKNEDAFAAGK	6.23728	3
Fibrobacter_succinogenes%C9RQ00	TIVALLPDSGDRYLSTPLFAD	5.00942	2
Fibrobacter_succinogenes%C9RQ07	NAETIAKYLEK	5.49768	3
Fibrobacter_succinogenes%C9RQ07	NAETIAKYLEK	5.39612	3
Fibrobacter_succinogenes%C9RQ07	VGITDGLIR	5.33835	2
Fibrobacter_succinogenes%C9RQ07	NAETIAKYLEK	5.01562	3
Fibrobacter_succinogenes%C9RQ68	TGIIGVFR	6.44018	2
Fibrobacter_succinogenes%C9RQ68	DASEALEEEKFNIV	5.30642	3
Fibrobacter_succinogenes%C9RQ71	GIIDAGITGIDFNAEAK	8.73935	2
Fibrobacter_succinogenes%C9RQ71	VLDLPFGASK	8.47874	2
Fibrobacter_succinogenes%C9RQ71	VLDLPFGASK	8.32311	2
Fibrobacter_succinogenes%C9RQ71	SILLFGIESARI	7.69725	2
Fibrobacter_succinogenes%C9RQ71	GIIDAGITGIDFNAEAK	7.58554	2
Fibrobacter_succinogenes%C9RQ71	SILLFGIESARI	7.27767	2
Fibrobacter_succinogenes%C9RQ71	IIGEPLFR	5.74086	2
Fibrobacter_succinogenes%C9RQ71	IIGEPLFR	5.58541	2
Fibrobacter_succinogenes%C9RQ78	AVIATVGSK	10.1168	2
Fibrobacter_succinogenes%C9RQC3	DTTLVLVDLAR	9.28074	2
Fibrobacter_succinogenes%C9RQE2	ILMKILNK	6.17801	2
Fibrobacter_succinogenes%C9RQE4	VSIPLVDFPDRGLYWDNTR	8.38647	3
Fibrobacter_succinogenes%C9RQE4	VSIPLVDFPDR	8.34113	2
Fibrobacter_succinogenes%C9RQE4	VSIPLVDFPDRGLYWDNTR	7.81017	3
Fibrobacter_succinogenes%C9RQE4	VSIPLVDFPDR	7.2465	2
Fibrobacter_succinogenes%C9RQE4	VGLNDWIK	6.73354	2
Fibrobacter_succinogenes%C9RQE4	INHGIIR	6.69086	2
Fibrobacter_succinogenes%C9RQE4	TTILVPFR	6.6307	2
Fibrobacter_succinogenes%C9RQE4	DKGGLYFWIK	6.27769	2
Fibrobacter_succinogenes%C9RQE4	VGLNDWIK	6.15983	2
Fibrobacter_succinogenes%C9RQE5	HFPLSFHSNAK	10.9891	3
Fibrobacter_succinogenes%C9RQE5	HFPLSFHSNAK	9.68742	2
Fibrobacter_succinogenes%C9RQE5	YALAPHSR	9.31599	2
Fibrobacter_succinogenes%C9RQE5	VGVQGTPNFYINGK	9.05297	2
Fibrobacter_succinogenes%C9RQE5	AAAASSIAAQK	8.92261	2
Fibrobacter_succinogenes%C9RQE5	YALAPHSR	8.75615	2
Fibrobacter_succinogenes%C9RQE5	VGVQGTPNFYINGK	8.3703	2
Fibrobacter_succinogenes%C9RQE5	HFPLSFHSNAK	7.79641	3
Fibrobacter_succinogenes%C9RQE5	YPNEIKFVYK	6.85638	2
Fibrobacter_succinogenes%C9RQE5	IDKDFQLGVK	6.75745	2
Fibrobacter_succinogenes%C9RQE5	LDSLEKDFK	6.63826	2
Fibrobacter_succinogenes%C9RQE5	EIGLNIEQFKK	6.41995	2
Fibrobacter_succinogenes%C9RQE5	GISLEQAR	6.3324	2
Fibrobacter_succinogenes%C9RQE5	IAPAMQELNKK	6.2164	2
Fibrobacter_succinogenes%C9RQE5	FSPDLVEK	6.08595	2
Fibrobacter_succinogenes%C9RQE5	RGISLEQAR	6.06658	2
Fibrobacter_succinogenes%C9RQE5	YPNEIKFVYK	5.80748	2
Fibrobacter_succinogenes%C9RQE5	FSPDLVEK	5.40811	2
Fibrobacter_succinogenes%C9RQE5	VGVQGTPNFYINGKR	5.32732	3
Fibrobacter_succinogenes%C9RQE5	RGISLEQAR	5.13256	2
Fibrobacter_succinogenes%C9RQE5	VGVQGTPNFYINGKR	5.11458	3
Fibrobacter_succinogenes%C9RQF9	LSVVTTIFPEFSWAK	8.22364	2
Fibrobacter_succinogenes%C9RQF9	SILGDQTNSVDLALLIK	7.95007	2
Fibrobacter_succinogenes%C9RQF9	SILGDQTNSVDLALLIK	7.31606	2
Fibrobacter_succinogenes%C9RQF9	LSVVTTIFPEFSWAK	6.9724	2
Fibrobacter_succinogenes%C9RQF9	PTAQDIAKIASADMVIYVGGES	5.40351	3
Fibrobacter_succinogenes%C9RQF9	ESDDWIEKALEATPK	5.28484	4
Fibrobacter_succinogenes%C9RQF9	PTAQDIAKIASADMVIYVGGES	5.1312	3
Fibrobacter_succinogenes%C9RQF9	PTAQDIAKIASADMVIYVGGES	5.01726	3
Fibrobacter_succinogenes%C9RQH0	YIATVVTTVASK	9.48911	2
Fibrobacter_succinogenes%C9RQH0	AAAEKFATDSESK	9.03272	2
Fibrobacter_succinogenes%C9RQH0	YIATVVTTVASK	8.18573	2
Fibrobacter_succinogenes%C9RQH0	ADFVIWPIVYK	6.88789	2
Fibrobacter_succinogenes%C9RQH0	ADFVIWPIVYK	6.45844	2
Fibrobacter_succinogenes%C9RQH0	VVTNVQYFLED	6.34356	2
Fibrobacter_succinogenes%C9RQH0	VVTNVQYFLED	5.17076	2
Fibrobacter_succinogenes%C9RQH1	AVLHTALR	7.67205	2
Fibrobacter_succinogenes%C9RQH1	AVLHTALR	7.42781	2
Fibrobacter_succinogenes%C9RQH1	AFGGDKSAIAK	6.73645	2
Fibrobacter_succinogenes%C9RQH1	IMMDYVSPER	5.11148	3
Fibrobacter_succinogenes%C9RQH6	IQFTPDLLPADLLGTTIYNAR	9.23005	2
Fibrobacter_succinogenes%C9RQH6	IQFTPDLLPADLLGTTIYNAR	7.70818	2
Fibrobacter_succinogenes%C9RQH6	AFADAVSLDFKR	6.81959	2
Fibrobacter_succinogenes%C9RQH6	AFADAVSLDFKR	6.64403	2
Fibrobacter_succinogenes%C9RQH6	REVEDTVIGQK	5.00327	2
Fibrobacter_succinogenes%C9RQI6	ALAVLSTLNSFISKK	8.54629	3
Fibrobacter_succinogenes%C9RQI6	ALAVLSTLNSFISK	8.46871	2
Fibrobacter_succinogenes%C9RQI6	ALAVLSTLNSFISK	8.29628	2
Fibrobacter_succinogenes%C9RQI6	IAWDYYWYQDAR	7.80798	2
Fibrobacter_succinogenes%C9RQI6	ALAVLSTLNSFISKK	7.38415	3
Fibrobacter_succinogenes%C9RQI6	AFREYSNR	6.94914	2
Fibrobacter_succinogenes%C9RQJ0	ATIGYANPAASLAK	8.7445	2
Fibrobacter_succinogenes%C9RQJ0	SIPWSGFTQPSWYK	7.59111	2
Fibrobacter_succinogenes%C9RQJ0	SIPWSGFTQPSWYKGATK	7.38575	3
Fibrobacter_succinogenes%C9RQJ0	SIPWSGFTQPSWYK	7.14621	2
Fibrobacter_succinogenes%C9RQJ0	SIPWSGFTQPSWYK	6.80105	2
Fibrobacter_succinogenes%C9RQJ1	VVASAPAITGFR	11.7425	2
Fibrobacter_succinogenes%C9RQJ1	VVASAPAITGFR	11.5697	2
Fibrobacter_succinogenes%C9RQJ1	KVGPVSYYGALHTSGSK	11.1451	3
Fibrobacter_succinogenes%C9RQJ1	SPEGQLSTIDR	9.72562	2
Fibrobacter_succinogenes%C9RQJ1	AHLETNLAKDFFAK	9.34285	3
Fibrobacter_succinogenes%C9RQJ1	SPEGQLSTIDR	8.55825	2
Fibrobacter_succinogenes%C9RQJ1	NKLDDQVSYTK	6.88787	2
Fibrobacter_succinogenes%C9RQJ1	AHLETNLAKDFFAK	6.76379	3
Fibrobacter_succinogenes%C9RQJ1	AHLETNLAK	5.86983	2
Fibrobacter_succinogenes%C9RQJ3	ANILDYLR	9.78726	2
Fibrobacter_succinogenes%C9RQJ3	LLDDIPEVHKTEWIK	9.25669	3
Fibrobacter_succinogenes%C9RQJ3	ANILDYLR	8.70257	2
Fibrobacter_succinogenes%C9RQJ3	LLDDIPEVHKTEWIK	8.27173	3
Fibrobacter_succinogenes%C9RQJ3	ANILDYLRK	7.0833	2
Fibrobacter_succinogenes%C9RQJ6 Fibrobacter_succinogenes%D9SAW6	LASAVSQFFR	7.64807	2
Fibrobacter_succinogenes%C9RQJ6 Fibrobacter_succinogenes%D9SAW6	LASAVSQFFR	7.38771	2
Fibrobacter_succinogenes%C9RQJ7	NNPLSVMDLLQAIR	11.9239	2
Fibrobacter_succinogenes%C9RQJ7	SGNLDASQSYIPR	11.3988	2
Fibrobacter_succinogenes%C9RQJ7	SGNLDASQSYIPR	11.3277	2
Fibrobacter_succinogenes%C9RQJ7	SADPNKIILER	11.1748	2
Fibrobacter_succinogenes%C9RQJ7	NNPLSVMDLLQAIR	10.1776	2
Fibrobacter_succinogenes%C9RQJ7	DWQPLGSWAGVNIGR	9.64219	2
Fibrobacter_succinogenes%C9RQJ7	PNKIILER	9.4714	2
Fibrobacter_succinogenes%C9RQJ7	IVPAHVFEPLIEK	8.60468	2
Fibrobacter_succinogenes%C9RQJ7	PNKIILER	8.49162	2
Fibrobacter_succinogenes%C9RQJ7	NNPLSVMDLLQAIR	8.31043	2
Fibrobacter_succinogenes%C9RQJ7	IVPAHVFEPLIEK	8.08158	2
Fibrobacter_succinogenes%C9RQJ7	DWQPLGSWAGVNIGR	7.67251	2
Fibrobacter_succinogenes%C9RQJ7	NNPLSVMDLLQAIR	7.4231	2
[truncated: 899 more rows]

## Sheet: MC cellulose
DB matches keys	Sequence	z-score	charges
Fibrobacter_succinogenes%A7UG34	STQIQKETAER	10.5787	2
Fibrobacter_succinogenes%A7UG34	STQIQKETAER	9.65879	2
Fibrobacter_succinogenes%A7UG34	STQIQKETAER	9.14981	2
Fibrobacter_succinogenes%A7UG34	NIEIEEGGYKPTIALVGGLK	7.93281	3
Fibrobacter_succinogenes%A7UG36	LAIVEVNLPER	8.12744	2
Fibrobacter_succinogenes%A7UG36	GGFQPNVYFKEMWTFR	7.80361	3
Fibrobacter_succinogenes%A7UG36	LAIVEVNLPER	7.69001	2
Fibrobacter_succinogenes%A7UG36	LAIVEVNLPER	7.50992	2
Fibrobacter_succinogenes%A7UG36	LAIVEVNLPER	6.90295	2
Fibrobacter_succinogenes%A7UG36	VPPPPDEQALNLSLAIANNYLVIGAR	6.56964	3
Fibrobacter_succinogenes%A7UG36	GGFQPNVYFK	5.12764	2
Fibrobacter_succinogenes%A7UG43	GGGYTYQYPR	6.935	2
Fibrobacter_succinogenes%A7UG43	GGGYTYQYPR	6.64138	2
Fibrobacter_succinogenes%A7UG43	LFGNTGVYWDAK	6.42294	1,2,3,4
Fibrobacter_succinogenes%A7UG43	GGGYTYQYPR	6.3061	2
Fibrobacter_succinogenes%A7UG43	EVVTVVMREAIP	5.67275	2
Fibrobacter_succinogenes%A7UG43	LFGNTGVYWDAK	5.38985	1,2,3,4
Fibrobacter_succinogenes%A7UG44	PASFWDLSPYIR	10.0292	2
Fibrobacter_succinogenes%A7UG44	PASFWDLSPYIR	9.3989	2
Fibrobacter_succinogenes%A7UG44	TPFNAILHGK	9.13081	2
Fibrobacter_succinogenes%A7UG44	PASFWDLSPYIR	8.79921	2
Fibrobacter_succinogenes%A7UG44	GGLSVLENENAR	8.76977	2
Fibrobacter_succinogenes%A7UG44	GGLSVLENENAR	8.4789	2
Fibrobacter_succinogenes%A7UG44	LTLGYAVPGFGFYVR	8.38156	2
Fibrobacter_succinogenes%A7UG44	LTLGYAVPGFGFYVR	8.26398	2
Fibrobacter_succinogenes%A7UG44	GGLSVLENENAR	8.05681	2
Fibrobacter_succinogenes%A7UG44	LTLGYAVPGFGFYVR	7.68588	2
Fibrobacter_succinogenes%A7UG44	FFYIEPTNK	7.44932	2
Fibrobacter_succinogenes%A7UG45	INTELFQYLPDVVIGDNGSK	10.3738	2
Fibrobacter_succinogenes%A7UG45	AFFTLDAINGELVPALNLK	9.70903	3
Fibrobacter_succinogenes%A7UG45	AFFTLDAINGELVPALNLK	9.5085	2
Fibrobacter_succinogenes%A7UG45	INTELFQYLPDVVIGDNGSK	9.04966	2
Fibrobacter_succinogenes%A7UG45	NIWWDWFVIR	8.8804	2
Fibrobacter_succinogenes%A7UG45	KAHDWIFDAISK	8.82657	3
Fibrobacter_succinogenes%A7UG45	AHDWIFDAISK	8.79683	2
Fibrobacter_succinogenes%A7UG45	AFFTLDAINGELVPALNLK	8.53383	2
Fibrobacter_succinogenes%A7UG45	INTELFQYLPDVVIGDNGSK	8.41961	2
Fibrobacter_succinogenes%A7UG45	ISIGGLFGR	8.39462	2
Fibrobacter_succinogenes%A7UG45	AHDWIFDAISK	8.09818	2
Fibrobacter_succinogenes%A7UG45	NIWWDWFVIR	7.95752	2
Fibrobacter_succinogenes%A7UG45	ISIGGLFGR	7.81554	2
Fibrobacter_succinogenes%A7UG45	AHDWIFDAISK	7.69022	3
Fibrobacter_succinogenes%A7UG45	AFFTLDAINGELVPALNLK	7.67435	3
Fibrobacter_succinogenes%A7UG45	IQYGPEHHSFFDDGNFSWLVK	7.38633	3
Fibrobacter_succinogenes%A7UG45	AHDWIFDAISK	7.28805	2
Fibrobacter_succinogenes%A7UG45	PQHPNFGGIFSIAIGGDNNPDPR	7.06115	3
Fibrobacter_succinogenes%A7UG45	AFFTLDAINGELVPALNLK	7.00827	3
Fibrobacter_succinogenes%A7UG45	AFFTLDAINGELVPALNLK	6.94608	2
Fibrobacter_succinogenes%A7UG47	VTSNFLNVGASFQFLPR	10.0488	2
Fibrobacter_succinogenes%A7UG47	YGVNSPLYSTFDALYNYSPK	9.51524	2
Fibrobacter_succinogenes%A7UG47	SAISPLSIYNPGIDILYEPTIFAR	9.21653	3
Fibrobacter_succinogenes%A7UG47	VTSNFLNVGASFQFLPR	9.16773	3
Fibrobacter_succinogenes%A7UG47	YGVNSPLYSTFDALYNYSPK	9.16521	2
Fibrobacter_succinogenes%A7UG47	SAISPLSIYNPGIDILYEPTIFAR	9.05956	3
Fibrobacter_succinogenes%A7UG47	SAISPLSIYNPGIDILYEPTIFAR	8.51793	3
Fibrobacter_succinogenes%A7UG47	SAISPLSIYNPGIDILYEPTIFAR	8.50089	3
Fibrobacter_succinogenes%A7UG47	VTSNFLNVGASFQFLPR	8.31475	2
Fibrobacter_succinogenes%A7UG47	YGVNSPLYSTFDALYNYSPK	7.68981	2
Fibrobacter_succinogenes%A7UG47	VTSNFLNVGASFQFLPR	7.64545	2
Fibrobacter_succinogenes%A7UG47	ALEFSGSFKR	6.7626	2
Fibrobacter_succinogenes%A7UG47	SYNIAPYNK	6.71243	2
Fibrobacter_succinogenes%A7UG47	NFYWTVGDFR	6.47055	2
Fibrobacter_succinogenes%A7UG47	NLQGINLQFR	6.26918	2
Fibrobacter_succinogenes%A7UG47	NFYWTVGDFR	6.25684	2
Fibrobacter_succinogenes%A7UG47	NFYWTVGDFR	6.25128	2
Fibrobacter_succinogenes%A7UG47	NFYWTVGDFR	6.04143	2
Fibrobacter_succinogenes%A7UG47	EQLLEGNKR	5.5012	2
Fibrobacter_succinogenes%A7UG48	PSVSLALPLGK	10.3649	2
Fibrobacter_succinogenes%A7UG48	PSVSLALPLGK	9.9502	2
Fibrobacter_succinogenes%A7UG48	LLQGLNVVYNSGNVSVLDNITAQLTGAR	9.56052	3
Fibrobacter_succinogenes%A7UG48	ADNQAEVVTQQK	9.12918	2
Fibrobacter_succinogenes%A7UG48	LLQGLNVVYNSGNVSVLDNITAQLTGAR	8.81517	3
Fibrobacter_succinogenes%A7UG48	ADNQAEVVTQQK	8.74692	2
Fibrobacter_succinogenes%A7UG48	VGYTPLTIYTPQTEILQEPEILAEK	8.44644	3
Fibrobacter_succinogenes%A7UG48	ADNQAEVVTQQK	8.21572	2
Fibrobacter_succinogenes%A7UG48	LLQGLNVVYNSGNVSVLDNITAQLTGAR	8.13931	3
Fibrobacter_succinogenes%A7UG48	ADNQAEVVTQQK	7.77766	2
Fibrobacter_succinogenes%A7UG48	VGYTPLTIYTPQTEILQEPEILAEK	7.75086	3
Fibrobacter_succinogenes%A7UG48	VGYTPLTIYTPQTEILQEPEILAEK	7.56435	3
Fibrobacter_succinogenes%A7UG48	VGYTPLTIYTPQTEILQEPEILAEK	5.99426	3
Fibrobacter_succinogenes%A7UG50	GSPIAYSATTPSK	11.0231	2
Fibrobacter_succinogenes%A7UG50	LQDAYVAESGVYVGNWK	10.9343	3
Fibrobacter_succinogenes%A7UG50	GSPIAYSATTPSK	10.8321	2
Fibrobacter_succinogenes%A7UG50	GSPIAYSATTPSK	10.5894	2
Fibrobacter_succinogenes%A7UG50	SKASEVGPAAGTYVK	10.1426	2
Fibrobacter_succinogenes%A7UG50	LQDAYVAESGVYVGNWK	8.65803	2
Fibrobacter_succinogenes%A7UG50	LQDAYVAESGVYVGNWK	8.59243	3
Fibrobacter_succinogenes%A7UG50	LQDAYVAESGVYVGNWK	8.57685	2
Fibrobacter_succinogenes%A7UG50	ASEVGPAAGTYVK	8.48338	2
Fibrobacter_succinogenes%A7UG50	LQDAYVAESGVYVGNWK	8.25912	2
Fibrobacter_succinogenes%A7UG50	ASEVGPAAGTYVK	8.24851	2
Fibrobacter_succinogenes%A7UG50	ASEVGPAAGTYVK	8.07208	2
Fibrobacter_succinogenes%A7UG50	ASEVGPAAGTYVK	7.33589	2
Fibrobacter_succinogenes%A7UG57	FTTPVGWYDFSVR	8.34661	2
Fibrobacter_succinogenes%A7UG57	YAYYFPVPLGSSIIK	8.31655	2
Fibrobacter_succinogenes%A7UG57	YAYYFPVPLGSSIIK	7.32789	2
Fibrobacter_succinogenes%A7UG57	KDPSNYMVQDI	6.41315	2
Fibrobacter_succinogenes%A7UG58 Fibrobacter_succinogenes%C9RIL2	APTVIYQAAAVQEASGEDDKAYK	14.6062	3
Fibrobacter_succinogenes%A7UG58 Fibrobacter_succinogenes%C9RIL2	NKEAAELAYNAAIVHYDAK	12.8737	3
Fibrobacter_succinogenes%A7UG58 Fibrobacter_succinogenes%C9RIL2	IGIVQQLPSYYEQARPIFQK	11.9205	3
Fibrobacter_succinogenes%A7UG58 Fibrobacter_succinogenes%C9RIL2	NKEAAELAYNAAIVHYDAK	11.821	3
Fibrobacter_succinogenes%A7UG58 Fibrobacter_succinogenes%C9RIL2	ASAHYGIDNEWTTKLYETLR	11.3727	3
Fibrobacter_succinogenes%A7UG58 Fibrobacter_succinogenes%C9RIL2	ANDDAVQAYNLPETK	11.1394	2
Fibrobacter_succinogenes%A7UG58 Fibrobacter_succinogenes%C9RIL2	IGIVQQLPSYYEQARPIFQK	10.8633	3
Fibrobacter_succinogenes%A7UG58 Fibrobacter_succinogenes%C9RIL2	ANDDAVQAYNLPETK	9.94671	2
Fibrobacter_succinogenes%A7UG58 Fibrobacter_succinogenes%C9RIL2	PSTLFADPTYFK	9.86822	2
Fibrobacter_succinogenes%A7UG58 Fibrobacter_succinogenes%C9RIL2	TLEAYDKYGLQIK	9.84853	2
Fibrobacter_succinogenes%A7UG58 Fibrobacter_succinogenes%C9RIL2	TLEAYDKYGLQIK	9.73149	2
Fibrobacter_succinogenes%A7UG58 Fibrobacter_succinogenes%C9RIL2	AIEAYEAFLKR	9.67866	3
Fibrobacter_succinogenes%A7UG58 Fibrobacter_succinogenes%C9RIL2	SLGYFLEYIDKYPK	9.52817	3
Fibrobacter_succinogenes%A7UG58 Fibrobacter_succinogenes%C9RIL2	PSTLFADPTYFK	9.33309	2
Fibrobacter_succinogenes%A7UG58 Fibrobacter_succinogenes%C9RIL2	SLGYFLEYIDKYPK	9.20441	3
Fibrobacter_succinogenes%A7UG58 Fibrobacter_succinogenes%C9RIL2	LIAAYIGIAR	9.1938	2
Fibrobacter_succinogenes%A7UG58 Fibrobacter_succinogenes%C9RIL2	FDPSTLFADPTYFK	9.01433	2
Fibrobacter_succinogenes%A7UG58 Fibrobacter_succinogenes%C9RIL2	KWDLAIQEYR	8.51815	2
Fibrobacter_succinogenes%A7UG58 Fibrobacter_succinogenes%C9RIL2	AIEAYEAFLKR	8.46616	3
Fibrobacter_succinogenes%A7UG58 Fibrobacter_succinogenes%C9RIL2	LIAAYIGIAR	8.41273	2
Fibrobacter_succinogenes%A7UG58 Fibrobacter_succinogenes%C9RIL2	AIEAYEAFLKR	8.17751	2
Fibrobacter_succinogenes%A7UG58 Fibrobacter_succinogenes%C9RIL2	AAETFMLLPK	7.84581	2
Fibrobacter_succinogenes%A7UG58 Fibrobacter_succinogenes%C9RIL2	AIEAYEAFLKR	7.83555	2
Fibrobacter_succinogenes%A7UG58 Fibrobacter_succinogenes%C9RIL2	SLGYFLEYIDKYPK	7.78791	3
Fibrobacter_succinogenes%A7UG58 Fibrobacter_succinogenes%C9RIL2	FDPSTLFADPTYFK	7.74549	2
Fibrobacter_succinogenes%A7UG58 Fibrobacter_succinogenes%C9RIL2	TLEAYDKYGLQIK	7.62258	3
Fibrobacter_succinogenes%A7UG58 Fibrobacter_succinogenes%C9RIL2	KWDLAIQEYR	7.51765	2
Fibrobacter_succinogenes%A7UG58 Fibrobacter_succinogenes%C9RIL2	TLEAYDKYGLQIK	7.4421	3
Fibrobacter_succinogenes%A7UG58 Fibrobacter_succinogenes%C9RIL2	AIEAYEAFLK	7.16989	2
Fibrobacter_succinogenes%A7UG58 Fibrobacter_succinogenes%C9RIL2	VTGFENLTGK	7.14619	2
Fibrobacter_succinogenes%A7UG58 Fibrobacter_succinogenes%C9RIL2	AAETFMLLPK	6.90231	2
Fibrobacter_succinogenes%A7UG58 Fibrobacter_succinogenes%C9RIL2	SLGYFLEYIDKYPK	6.8926	2
Fibrobacter_succinogenes%A7UG58 Fibrobacter_succinogenes%C9RIL2	SLGYFLEYIDKYPK	6.88836	2
Fibrobacter_succinogenes%A7UG58 Fibrobacter_succinogenes%C9RIL2	DFPDNGLVPK	6.29903	2
Fibrobacter_succinogenes%A7UG58 Fibrobacter_succinogenes%C9RIL2	VTGFENLTGK	6.22725	2
Fibrobacter_succinogenes%A7UG58 Fibrobacter_succinogenes%C9RIL2	GAMLDIPQYHHAQAAK	5.99234	3
Fibrobacter_succinogenes%A7UG58 Fibrobacter_succinogenes%C9RIL2	DLVRDYPK	5.81931	2
Fibrobacter_succinogenes%A7UG58 Fibrobacter_succinogenes%C9RIL2	DFPDNGLVPK	5.70314	2
Fibrobacter_succinogenes%A7UG58 Fibrobacter_succinogenes%C9RIL2	AYLDLVK	5.69761	2
Fibrobacter_succinogenes%A7UG58 Fibrobacter_succinogenes%C9RIL2	AIEAYEAFLK	5.35804	2
Fibrobacter_succinogenes%A7UG58 Fibrobacter_succinogenes%C9RIL2	DLVRDYPK	5.31362	2
Fibrobacter_succinogenes%A7UG58 Fibrobacter_succinogenes%C9RIL2	AYLDLVK	5.25582	2
Fibrobacter_succinogenes%A7UG58 Fibrobacter_succinogenes%C9RIL2	SLTEFEWLLK	5.20944	3
Fibrobacter_succinogenes%A7UG61 Fibrobacter_succinogenes%C9RIL0	NGYSGLTLKGPTNLVAR	10.7081	3
Fibrobacter_succinogenes%A7UG61 Fibrobacter_succinogenes%C9RIL0	SLDAYIEQNVVLR	10.5136	2
Fibrobacter_succinogenes%A7UG61 Fibrobacter_succinogenes%C9RIL0	PAAGQTKVEYNNIYK	10.4242	3
Fibrobacter_succinogenes%A7UG61 Fibrobacter_succinogenes%C9RIL0	PLSTIIDGGR	9.81437	2
Fibrobacter_succinogenes%A7UG61 Fibrobacter_succinogenes%C9RIL0	SLDAYIEQNVVLR	9.60486	2
Fibrobacter_succinogenes%A7UG61 Fibrobacter_succinogenes%C9RIL0	PLSTIIDGGR	9.2229	2
Fibrobacter_succinogenes%A7UG61 Fibrobacter_succinogenes%C9RIL0	GPTNLVAR	9.20312	2
Fibrobacter_succinogenes%A7UG61 Fibrobacter_succinogenes%C9RIL0	SLDAYIEQNVVLR	9.13996	2
Fibrobacter_succinogenes%A7UG61 Fibrobacter_succinogenes%C9RIL0	NGYSGLTLKGPTNLVAR	9.0153	3
Fibrobacter_succinogenes%A7UG61 Fibrobacter_succinogenes%C9RIL0	SLDAYIEQNVVLR	8.93382	2
Fibrobacter_succinogenes%A7UG61 Fibrobacter_succinogenes%C9RIL0	VFVLEGVNFESGK	8.76952	2
Fibrobacter_succinogenes%A7UG61 Fibrobacter_succinogenes%C9RIL0	VFVLEGVNFESGK	8.69247	2
Fibrobacter_succinogenes%A7UG61 Fibrobacter_succinogenes%C9RIL0	SLDAYIEQNVVLR	8.52789	2
Fibrobacter_succinogenes%A7UG61 Fibrobacter_succinogenes%C9RIL0	NGYSGLTLKGPTNLVAR	8.50874	3
Fibrobacter_succinogenes%A7UG61 Fibrobacter_succinogenes%C9RIL0	KNINVPGDFAK	8.44625	2
Fibrobacter_succinogenes%A7UG61 Fibrobacter_succinogenes%C9RIL0	KNINVPGDFAK	8.4013	2
Fibrobacter_succinogenes%A7UG61 Fibrobacter_succinogenes%C9RIL0	SLDAYIEQNVVLR	8.27022	2
Fibrobacter_succinogenes%A7UG61 Fibrobacter_succinogenes%C9RIL0	VFVLEGVNFESGK	8.23389	2
Fibrobacter_succinogenes%A7UG61 Fibrobacter_succinogenes%C9RIL0	GPTNLVAR	8.19989	2
Fibrobacter_succinogenes%A7UG61 Fibrobacter_succinogenes%C9RIL0	PLSTIIDGGR	8.11861	2
Fibrobacter_succinogenes%A7UG61 Fibrobacter_succinogenes%C9RIL0	KNINVPGDFAK	8.02215	2
Fibrobacter_succinogenes%A7UG61 Fibrobacter_succinogenes%C9RIL0	NGYSGLTLKGPTNLVAR	7.8502	3
Fibrobacter_succinogenes%A7UG61 Fibrobacter_succinogenes%C9RIL0	NGYSGLTLKGPTNLVAR	7.84062	3
Fibrobacter_succinogenes%A7UG61 Fibrobacter_succinogenes%C9RIL0	GPTNLVAR	7.82071	2
Fibrobacter_succinogenes%A7UG61 Fibrobacter_succinogenes%C9RIL0	KNINVPGDFAK	7.81948	3
Fibrobacter_succinogenes%A7UG61 Fibrobacter_succinogenes%C9RIL0	KNINVPGDFAK	7.59117	3
Fibrobacter_succinogenes%A7UG61 Fibrobacter_succinogenes%C9RIL0	NGYSGLTLKGPTNLVAR	7.49819	3
Fibrobacter_succinogenes%A7UG61 Fibrobacter_succinogenes%C9RIL0	PWVSEEGLSEK	7.37119	2
Fibrobacter_succinogenes%A7UG61 Fibrobacter_succinogenes%C9RIL0	KNINVPGDFAK	7.29347	3
Fibrobacter_succinogenes%A7UG61 Fibrobacter_succinogenes%C9RIL0	VEYNNIYKNYYPFNQFIK	7.2377	3
Fibrobacter_succinogenes%A7UG61 Fibrobacter_succinogenes%C9RIL0	GVYNENITLIMGVVLKGEDPLSTIIDGGR	7.08314	3
Fibrobacter_succinogenes%A7UG61 Fibrobacter_succinogenes%C9RIL0	PWVSEEGLSEK	6.7752	2
Fibrobacter_succinogenes%A7UG61 Fibrobacter_succinogenes%C9RIL0	GVYNENITLIMGVVLKGEDPLSTIIDGGR	6.63225	3
Fibrobacter_succinogenes%A7UG61 Fibrobacter_succinogenes%C9RIL0	PWVSEEGLSEK	6.55613	2
Fibrobacter_succinogenes%A7UG61 Fibrobacter_succinogenes%C9RIL0	GVYNENITLIMGVVLKGEDPLSTIIDGGR	6.13981	3
Fibrobacter_succinogenes%A7UG61 Fibrobacter_succinogenes%C9RIL0	KNINVPGDFAK	5.96989	2
Fibrobacter_succinogenes%A7UG61 Fibrobacter_succinogenes%C9RIL0	WSGILAWGAK	5.8357	2
Fibrobacter_succinogenes%A7UG61 Fibrobacter_succinogenes%C9RIL0	VEYNNIYKNYYPFNQFIK	5.70392	3
Fibrobacter_succinogenes%A7UG61 Fibrobacter_succinogenes%C9RIL0	VEYNNIYK	5.69068	2
Fibrobacter_succinogenes%A7UG61 Fibrobacter_succinogenes%C9RIL0	KNINVPGDFAK	5.52322	2
Fibrobacter_succinogenes%A7UG61 Fibrobacter_succinogenes%C9RIL0	WSGILAWGAK	5.25333	2
Fibrobacter_succinogenes%A7UG61 Fibrobacter_succinogenes%C9RIL0	NYYPFNQFIK	5.18037	2
Fibrobacter_succinogenes%A7UG61 Fibrobacter_succinogenes%C9RIL0	WSGILAWGAK	5.12214	2
Fibrobacter_succinogenes%A7UG61 Fibrobacter_succinogenes%C9RIL0	NYYPFNQFIK	5.04201	2
Fibrobacter_succinogenes%A7UG62	VQTKYPAFHLVDQAAFYK	11.8897	3
Fibrobacter_succinogenes%A7UG62	VQTKYPAFHLVDQAAFYK	11.6268	3
Fibrobacter_succinogenes%A7UG62	VQTKYPAFHLVDQAAFYK	11.4877	3
Fibrobacter_succinogenes%A7UG62	VQTKYPAFHLVDQAAFYK	11.4032	3
Fibrobacter_succinogenes%A7UG62	VQTKYPAFHLVDQAAFYK	10.9283	3
Fibrobacter_succinogenes%A7UG62	NYQDALEALTQAEKR	9.29387	3
Fibrobacter_succinogenes%A7UG62	YPAFHLVDQAAFYK	8.7381	2
Fibrobacter_succinogenes%A7UG62	NYQDALEALTQAEK	8.72548	2
Fibrobacter_succinogenes%A7UG62	NYQDALEALTQAEK	8.72028	2
Fibrobacter_succinogenes%A7UG62	NYQDALEALTQAEKR	8.53418	3
Fibrobacter_succinogenes%A7UG62	LKIEPENDYR	8.30094	2
Fibrobacter_succinogenes%A7UG62	SIQSDRFESNR	8.01257	2
Fibrobacter_succinogenes%A7UG62	SIQSDRFESNR	7.94532	2
Fibrobacter_succinogenes%A7UG62	YPAFHLVDQAAFYK	7.88571	2
Fibrobacter_succinogenes%A7UG62	SIQSDRFESNR	7.7912	2
Fibrobacter_succinogenes%A7UG62	LKIEPENDYR	7.78436	2
Fibrobacter_succinogenes%A7UG62	LKIEPENDYR	7.58128	3
Fibrobacter_succinogenes%A7UG62	LKIEPENDYR	7.29984	2
Fibrobacter_succinogenes%A7UG62	YPAFHLVDQAAFYK	7.28821	1,2,3,4
Fibrobacter_succinogenes%A7UG62	SIQSDRFESNR	7.21238	2
Fibrobacter_succinogenes%A7UG62	ILDDAGFTK	7.0323	2
Fibrobacter_succinogenes%A7UG62	ILDDAGFTK	6.96804	2
Fibrobacter_succinogenes%A7UG62	QFLEAAYAFGK	6.88651	2
Fibrobacter_succinogenes%A7UG62	SIQSDRFESNR	6.87536	3
Fibrobacter_succinogenes%A7UG62	LKIEPENDYR	6.87271	2
Fibrobacter_succinogenes%A7UG62	EALRPTFNK	6.73336	2
Fibrobacter_succinogenes%A7UG62	ILDDAGFTK	6.69478	2
Fibrobacter_succinogenes%A7UG62	SIQSDRFESNR	6.51365	2
Fibrobacter_succinogenes%A7UG62	EALRPTFNK	6.50506	2
Fibrobacter_succinogenes%A7UG62	EALRPTFNK	6.50204	2
Fibrobacter_succinogenes%A7UG62	ILDDAGFTK	6.40834	2
Fibrobacter_succinogenes%A7UG62	ILDDAGFTK	6.34567	2
Fibrobacter_succinogenes%A7UG62	LKIEPENDYR	6.18768	2
Fibrobacter_succinogenes%A7UG62	SIQSDRFESNR	6.12153	3
Fibrobacter_succinogenes%A7UG62	EALRPTFNK	6.00188	2
Fibrobacter_succinogenes%A7UG62	SIQSDRFESNR	5.71664	3
Fibrobacter_succinogenes%A7UG62	YLALDLEM	5.37374	2
Fibrobacter_succinogenes%A7UG62	EALRPTFNK	5.32514	2
Fibrobacter_succinogenes%A7UG62	SVYEDAIK	5.23918	2
Fibrobacter_succinogenes%A7UG62	QLTVGADVGLSWNPLASSKY	5.17794	3
Fibrobacter_succinogenes%A7UG62	SIQSDRFESNR	5.06898	3
Fibrobacter_succinogenes%A7UG66	NSSGVFPQSGDYIHFR	12.4618	3
Fibrobacter_succinogenes%A7UG66	KPSPWALISGQVNSYAVR	11.9614	3
Fibrobacter_succinogenes%A7UG66	NSSGVFPQSGDYIHFR	11.7142	3
Fibrobacter_succinogenes%A7UG66	KPSPWALISGQVNSYAVR	11.4926	3
Fibrobacter_succinogenes%A7UG66	YAQGPAYYGAALR	11.2294	2
Fibrobacter_succinogenes%A7UG66	LNSYVQLDTFGKK	10.9444	3
Fibrobacter_succinogenes%A7UG66	YAQGPAYYGAALR	10.7983	2
Fibrobacter_succinogenes%A7UG66	LNPSVGDEYSLVSTNTK	10.7113	2
Fibrobacter_succinogenes%A7UG66	LNSYVQLDTFGKK	9.94599	3
Fibrobacter_succinogenes%A7UG66	IGGTNGATEFFISK	9.94252	2
Fibrobacter_succinogenes%A7UG66	AAGHTIAYQFTR	9.90671	2
Fibrobacter_succinogenes%A7UG66	IVTGADNTISVKDGR	9.67336	2
Fibrobacter_succinogenes%A7UG66	IVTGADNTISVKDGR	9.35434	3
Fibrobacter_succinogenes%A7UG66	YVNESLPTEVIIR	9.30259	2
Fibrobacter_succinogenes%A7UG66	IEVPGGFYPAEATDALKLEEAK	9.13248	3
Fibrobacter_succinogenes%A7UG66	NSSGVFPQSGDYIHFR	9.06059	2
Fibrobacter_succinogenes%A7UG66	LNSYVQLDTFGKK	8.84043	2
Fibrobacter_succinogenes%A7UG66	KGHDCEGIFGDGTVTEAQIR	8.73793	3
Fibrobacter_succinogenes%A7UG66	ALNDYGQQGGITK	8.71944	2
Fibrobacter_succinogenes%A7UG66	LNSYVQLDTFGKK	8.6496	2
Fibrobacter_succinogenes%A7UG66	YGFIPHGWYVK	8.52669	3
Fibrobacter_succinogenes%A7UG66	YVNESLPTEVIIR	8.46469	2
Fibrobacter_succinogenes%A7UG66	GGVLTQFDPSR	8.29458	2
Fibrobacter_succinogenes%A7UG66	ALNDYGQQGGITK	8.19017	2
Fibrobacter_succinogenes%A7UG66	YGFIPHGWYVK	8.08193	3
Fibrobacter_succinogenes%A7UG66	TNELWIQPDFSD	7.66181	2
Fibrobacter_succinogenes%A7UG66	GGVLTQFDPSR	7.43267	2
Fibrobacter_succinogenes%A7UG66	YGFIPHGWYVK	7.32427	2
Fibrobacter_succinogenes%A7UG66	LTIQFSEPIQK	7.25071	2
Fibrobacter_succinogenes%A7UG66	YGFIPHGWYVK	7.23618	2
Fibrobacter_succinogenes%A7UG66	LVGSGAYITK	6.97613	2
Fibrobacter_succinogenes%A7UG66	IEVPGGFYPAEATDALKLEEAK	6.90652	3
Fibrobacter_succinogenes%A7UG66	TNELWIQPDFSD	6.70946	2
Fibrobacter_succinogenes%A7UG66	IGGTNGATEFFISK	6.3402	2
Fibrobacter_succinogenes%A7UG66	LTIQFSEPIQK	6.00505	2
Fibrobacter_succinogenes%A7UG66	AELSFFVPK	5.71558	2
Fibrobacter_succinogenes%A7UG66	ATGFYEHIPLLTGTSFPEGSTNENLTLLYSQK	5.71211	3
Fibrobacter_succinogenes%A7UG66	NDPTGSAPGSIIV	5.55054	2
Fibrobacter_succinogenes%A7UG66	TIGSFPSLLP	5.4783	2
Fibrobacter_succinogenes%A7UG66	KMNIDENCGWYY	5.37176	3
Fibrobacter_succinogenes%A7UG66	VTVNVKQS	5.31173	2
Fibrobacter_succinogenes%A7UG66	VTVNVKQS	5.31034	2
Fibrobacter_succinogenes%A7UG66	KMNIDENCGWYY	5.12909	3
Fibrobacter_succinogenes%A7UG66	VTVNVKQS	5.03778	2
Fibrobacter_succinogenes%A7UG67 Fibrobacter_succinogenes%C9RII0	IADKTFEDVTK	8.84856	2
Fibrobacter_succinogenes%A7UG67 Fibrobacter_succinogenes%C9RII0	IADKTFEDVTK	7.76346	2
Fibrobacter_succinogenes%A7UG69 Fibrobacter_succinogenes%C9RL02	TVVDIDDVEDLDEVLKTK	9.86898	3
Fibrobacter_succinogenes%A7UG69 Fibrobacter_succinogenes%C9RL02	TVVDIDDVEDLDEVLKTK	8.60407	3
Fibrobacter_succinogenes%A7UG69 Fibrobacter_succinogenes%C9RL02	LGGYVVAFPGTED	5.56435	2
Fibrobacter_succinogenes%C9RIJ4	VGINYYFFPK	8.50779	2
Fibrobacter_succinogenes%C9RIJ4	VGINYYFFPK	7.5538	2
Fibrobacter_succinogenes%C9RIJ9	LKEIADQNR	8.37276	2
Fibrobacter_succinogenes%C9RIL3	LVMQNQLEQALQFAK	9.46981	3
Fibrobacter_succinogenes%C9RIL3	VMDAIVGAK	8.07307	2
Fibrobacter_succinogenes%C9RIL3	LVMQNQLEQALQFAK	7.92038	2
Fibrobacter_succinogenes%C9RIL3	VMDAIVGAK	7.65516	2
Fibrobacter_succinogenes%C9RIL3	SSKLPIAK	7.48832	2
Fibrobacter_succinogenes%C9RIL3	LVMQNQLEQALQFAK	7.27194	2
Fibrobacter_succinogenes%C9RIL3	SSKLPIAK	7.12578	2
Fibrobacter_succinogenes%C9RIL3	AVFLTEAPR	5.96464	2
Fibrobacter_succinogenes%C9RIL5	AIEQEHALK	7.23789	2
Fibrobacter_succinogenes%C9RIL5	AIEQEHALK	7.15506	2
Fibrobacter_succinogenes%C9RIL5	VDEILKDR	6.87664	2
Fibrobacter_succinogenes%C9RIL5	RAIEQEHALK	5.21188	2
Fibrobacter_succinogenes%C9RIL6	VLKDVAGLQTTGK	9.30456	2
Fibrobacter_succinogenes%C9RIL6	GVLKLLTAQTK	9.26886	2
Fibrobacter_succinogenes%C9RIL6	GLAGLLGGGGGGIATK	9.01496	2
Fibrobacter_succinogenes%C9RIL6	VLKDVAGLQTTGK	8.46429	3
Fibrobacter_succinogenes%C9RIL6	GLAGLLGGGGGGIATK	7.58562	2
Fibrobacter_succinogenes%C9RIL6	SAADIMKVVR	7.5614	2
Fibrobacter_succinogenes%C9RIL6	SGNTTVTIPFTFSE	7.31516	2
Fibrobacter_succinogenes%C9RIL6	SGNTTVTIPFTFSE	7.24859	2
Fibrobacter_succinogenes%C9RIL6	DVAGLQTTGK	6.71381	2
Fibrobacter_succinogenes%C9RIL6	DVAGLQTTGK	6.70309	2
Fibrobacter_succinogenes%C9RIL6	SGNTTVTIPFTFSE	6.59588	2
Fibrobacter_succinogenes%C9RIL6	SGNTTVTIPFTFSE	6.11496	2
Fibrobacter_succinogenes%C9RIL6	SGNTTVTIPFTFSE	6.0819	2
Fibrobacter_succinogenes%C9RIL6	VKSGNTTVTIPFTFSE	6.07212	2
Fibrobacter_succinogenes%C9RIL6	VKSGNTTVTIPFTFSE	5.88689	2
Fibrobacter_succinogenes%C9RIL6	DVAGLQTTGK	5.85957	2
Fibrobacter_succinogenes%C9RIL6	GKANGGFNEGYAEGGSGGIGDGLAGLLGGGGGGIATK	5.8279	3
Fibrobacter_succinogenes%C9RIL6	ANGGFNEGYAEGGSGGIGDGLAGLLGGGGGGIATK	5.36172	3
Fibrobacter_succinogenes%C9RIL6	VKSGNTTVTIPFTFSE	5.30964	2
Fibrobacter_succinogenes%C9RIL6	ANGGFNEGYAEGGSGGIGDGLAGLLGGGGGGIATK	5.24418	3
Fibrobacter_succinogenes%C9RIL8 Fibrobacter_succinogenes%D9S4S9	ADLLDEPYYK	6.87885	2
Fibrobacter_succinogenes%C9RIM6	LVEPTEGATFTAK	8.5905	2
Fibrobacter_succinogenes%C9RIN5 Fibrobacter_succinogenes%D9S4U6	NIPIQLIGFYDR	9.00323	2
Fibrobacter_succinogenes%C9RIN5 Fibrobacter_succinogenes%D9S4U6	NIPIQLIGFYDR	8.44012	2
Fibrobacter_succinogenes%C9RIN5 Fibrobacter_succinogenes%D9S4U6	NIPIQLIGFYDR	6.73328	2
Fibrobacter_succinogenes%C9RIN5 Fibrobacter_succinogenes%D9S4U6	LNLPSDIDR	5.49632	2
Fibrobacter_succinogenes%C9RIN5 Fibrobacter_succinogenes%D9S4U6	KTEDDNK	5.00514	2
Fibrobacter_succinogenes%C9RIP5	SAWINELENVYR	8.59264	2
Fibrobacter_succinogenes%C9RIP5	SAWINELENVYR	8.49678	2
Fibrobacter_succinogenes%C9RIQ1	GIFFPTTPDIFPK	6.85584	2
Fibrobacter_succinogenes%C9RIQ1	GIFFPTTPDIFPK	6.83557	2
Fibrobacter_succinogenes%C9RIQ1	GIFFPTTPDIFPK	5.79855	2
Fibrobacter_succinogenes%C9RIQ1	HVQEGIVELDMAK	5.08861	3
Fibrobacter_succinogenes%C9RIQ5 Fibrobacter_succinogenes%D9S4W5	AIVLDEADEMLDMGFMEDVETILKEIP	5.47854	3
Fibrobacter_succinogenes%C9RIR0	LGIQAVAQELGI	6.28578	2
Fibrobacter_succinogenes%C9RIR0	FYIPEEDRWVTLR	5.10808	3
Fibrobacter_succinogenes%C9RIS3	IVGKPAEVR	8.50654	2
Fibrobacter_succinogenes%C9RIS3	APSIYEIR	8.06781	2
Fibrobacter_succinogenes%C9RIS3	IVGKPAEVR	7.71522	2
Fibrobacter_succinogenes%C9RIS3	APSIYEIR	6.78242	2
Fibrobacter_succinogenes%C9RIS3	LWYAELLLK	6.4105	2
Fibrobacter_succinogenes%C9RIS3	DRAQVACDILAPLVER	6.2398	3
Fibrobacter_succinogenes%C9RIS3	DRAQVACDILAPLVER	6.12535	3
Fibrobacter_succinogenes%C9RIS3	LWYAELLLK	5.86193	2
Fibrobacter_succinogenes%C9RIS3	LWYAELLLK	5.84565	2
Fibrobacter_succinogenes%C9RIS3	LDRNTLP	5.80145	2
Fibrobacter_succinogenes%C9RIS3	ILAFRPDYEK	5.2523	2
Fibrobacter_succinogenes%C9RIS3	LDRNTLP	5.0336	2
Fibrobacter_succinogenes%C9RIS7	PWLEFSGIHK	5.26259	2
Fibrobacter_succinogenes%C9RIU8 Fibrobacter_succinogenes%D9S5E0	ELSAYNINAFVVK	9.16374	2
Fibrobacter_succinogenes%C9RIY3	MNLDELLRACTLK	5.85479	3
Fibrobacter_succinogenes%C9RIY7	VLGTVDGVLLVVDA	5.91925	3
Fibrobacter_succinogenes%C9RIY7	EPGEAASY	5.4175	2
Fibrobacter_succinogenes%C9RIZ5 Fibrobacter_succinogenes%D9S606	FAVPLEIIPGAIAVVTER	9.62669	3
Fibrobacter_succinogenes%C9RIZ5 Fibrobacter_succinogenes%D9S606	FAVPLEIIPGAIAVVTER	9.04064	3
Fibrobacter_succinogenes%C9RIZ7	VGVAEALAK	6.38318	2
Fibrobacter_succinogenes%C9RJ04	EANAEAPVAAAEQAAPVAPAAEAPVAEAR	12.8956	3
Fibrobacter_succinogenes%C9RJ04	EANAEAPVAAAEQAAPVAPAAEAPVAEAR	12.6416	3
Fibrobacter_succinogenes%C9RJ04	EANAEAPVAAAEQAAPVAPAAEAPVAEAR	12.0791	3
Fibrobacter_succinogenes%C9RJ04	EANAEAPVAAAEQAAPVAPAAEAPVAEAR	11.4298	3
Fibrobacter_succinogenes%C9RJ04	RPISAQEMAQR	10.2201	3
Fibrobacter_succinogenes%C9RJ04	EANAEAPVAAAEQAAPVAPAAEAPVAEAR	9.35244	3
Fibrobacter_succinogenes%C9RJ04	EIIALALSLLAVI	6.2604	2
Fibrobacter_succinogenes%C9RJ04	KAPELSEEA	6.03476	2
Fibrobacter_succinogenes%C9RJ04	KAPELSEEA	5.88899	2
Fibrobacter_succinogenes%C9RJ04	IPVETPAAPAVEAAPVAPVA	5.70577	2
Fibrobacter_succinogenes%C9RJ09	ADDFFFKANELYDQGR	10.237	3
Fibrobacter_succinogenes%C9RJ09	ADDFFFKANELYDQGR	9.46091	3
Fibrobacter_succinogenes%C9RJ09	GIADLNLDLGQIYFTQK	8.10546	2
Fibrobacter_succinogenes%C9RJ09	TVELLPDFVK	7.97851	2
Fibrobacter_succinogenes%C9RJ09	TVELLPDFVK	6.03784	2
Fibrobacter_succinogenes%C9RJ09	TVELLPDFVK	5.04655	2
Fibrobacter_succinogenes%C9RJ13	LATAESQSAHGEVGK	11.8007	3
Fibrobacter_succinogenes%C9RJ13	LATAESQSAHGEVGK	11.2004	2
Fibrobacter_succinogenes%C9RJ13	LATAESQSAHGEVGK	10.0649	2
Fibrobacter_succinogenes%C9RJ13	LATAESQSAHGEVGK	9.79108	2
Fibrobacter_succinogenes%C9RJ13	TGLAVLNAIWIK	9.34732	2
Fibrobacter_succinogenes%C9RJ13	TGLAVLNAIWIK	8.98202	2
Fibrobacter_succinogenes%C9RJ13	LATAESQSAHGEVGK	8.95806	3
Fibrobacter_succinogenes%C9RJ13	TGLAVLNAIWIKEK	8.94232	2
Fibrobacter_succinogenes%C9RJ13	TGLAVLNAIWIK	8.457	2
Fibrobacter_succinogenes%C9RJ13	LGGLFAMQMAK	7.37077	2
Fibrobacter_succinogenes%C9RJ13	TRLLEDVR	7.14071	2
Fibrobacter_succinogenes%C9RJ13	TGLAVLNAIWIKEK	6.80282	2
Fibrobacter_succinogenes%C9RJ13	FQEQGVPFK	6.50142	2
Fibrobacter_succinogenes%C9RJ13	VAREDLAQVK	6.47883	2
Fibrobacter_succinogenes%C9RJ13	FQEQGVPFK	6.19207	2
Fibrobacter_succinogenes%C9RJ13	TRLLEDVR	6.13472	2
Fibrobacter_succinogenes%C9RJ13	TRLLEDVR	5.94975	2
Fibrobacter_succinogenes%C9RJ13	FQEQGVPFK	5.93471	2
Fibrobacter_succinogenes%C9RJ13	VAREDLAQVK	5.59994	2
Fibrobacter_succinogenes%C9RJ13	LSLVSRLSPLV	5.0919	2
Fibrobacter_succinogenes%C9RJ14 Fibrobacter_succinogenes%D9S6F4	HAEFVEVGR	10.5312	2
Fibrobacter_succinogenes%C9RJ14 Fibrobacter_succinogenes%D9S6F4	LGYTTEVWKGFLQVDAR	9.79944	3
Fibrobacter_succinogenes%C9RJ14 Fibrobacter_succinogenes%D9S6F4	HAEFVEVGR	9.6694	2
Fibrobacter_succinogenes%C9RJ14 Fibrobacter_succinogenes%D9S6F4	HAEFVEVGR	9.43331	2
Fibrobacter_succinogenes%C9RJ14 Fibrobacter_succinogenes%D9S6F4	LVTIPVSFPKEAN	8.41203	2
Fibrobacter_succinogenes%C9RJ14 Fibrobacter_succinogenes%D9S6F4	LVTIPVSFPKEAN	8.24216	2
Fibrobacter_succinogenes%C9RJ14 Fibrobacter_succinogenes%D9S6F4	NVAGTYLR	8.0946	2
Fibrobacter_succinogenes%C9RJ14 Fibrobacter_succinogenes%D9S6F4	NVAGTYLR	8.05999	2
Fibrobacter_succinogenes%C9RJ14 Fibrobacter_succinogenes%D9S6F4	LVTIPVSFPK	7.80828	2
Fibrobacter_succinogenes%C9RJ14 Fibrobacter_succinogenes%D9S6F4	LVTIPVSFPK	7.54687	2
Fibrobacter_succinogenes%C9RJ14 Fibrobacter_succinogenes%D9S6F4	LVTIPVSFPK	7.32283	2
Fibrobacter_succinogenes%C9RJ14 Fibrobacter_succinogenes%D9S6F4	LVTIPVSFPKEAN	7.28828	2
Fibrobacter_succinogenes%C9RJ14 Fibrobacter_succinogenes%D9S6F4	NVAGTYLR	6.98796	2
Fibrobacter_succinogenes%C9RJ14 Fibrobacter_succinogenes%D9S6F4	GFLQVDAR	6.33248	2
Fibrobacter_succinogenes%C9RJ14 Fibrobacter_succinogenes%D9S6F4	NGLGYSWK	6.24935	2
Fibrobacter_succinogenes%C9RJ14 Fibrobacter_succinogenes%D9S6F4	GFLQVDAR	6.16472	2
Fibrobacter_succinogenes%C9RJ14 Fibrobacter_succinogenes%D9S6F4	GFLQVDAR	5.87822	2
Fibrobacter_succinogenes%C9RJ14 Fibrobacter_succinogenes%D9S6F4	LGYTTEVWK	5.15677	2
Fibrobacter_succinogenes%C9RJ14 Fibrobacter_succinogenes%D9S6F4	LGYTTEVWK	5.02193	2
Fibrobacter_succinogenes%C9RJ29	IGLYILK	6.0414	2
Fibrobacter_succinogenes%C9RJ29	IGLYILK	5.50167	2
Fibrobacter_succinogenes%C9RJ32	GMDAAVEAVIKEVGK	10.7447	3
Fibrobacter_succinogenes%C9RJ32	AAVEEGIVPGGGVALIR	9.25461	2
Fibrobacter_succinogenes%C9RJ32	AAVEEGIVPGGGVALIR	8.7664	2
Fibrobacter_succinogenes%C9RJ32	AAVEEGIVPGGGVALIR	8.46955	2
Fibrobacter_succinogenes%C9RJ32	AGVIDPAKVTR	7.99728	2
Fibrobacter_succinogenes%C9RJ32	AGVIDPAKVTR	7.42475	2
Fibrobacter_succinogenes%C9RJ32	AIDALQFDNADQK	7.4078	2
Fibrobacter_succinogenes%C9RJ32	AIDALQFDNADQK	6.74626	2
Fibrobacter_succinogenes%C9RJ32	TDTYEDLIK	6.60987	2
Fibrobacter_succinogenes%C9RJ32	TDTYEDLIK	6.59368	2
Fibrobacter_succinogenes%C9RJ32	TDTYEDLIK	6.23382	2
Fibrobacter_succinogenes%C9RJ32	TGAAIIRR	6.20027	2
Fibrobacter_succinogenes%C9RJ32	SFGAPNVTK	5.8989	2
Fibrobacter_succinogenes%C9RJ32	VGAATEVEMKEK	5.39018	3
Fibrobacter_succinogenes%C9RJ33	YGLSNVVNYAR	9.47254	2
Fibrobacter_succinogenes%C9RJ33	GASTLTQQLTK	8.83905	2
Fibrobacter_succinogenes%C9RJ33	YGLSNVVNYAR	8.59203	2
Fibrobacter_succinogenes%C9RJ33	GASTLTQQLTK	8.46449	2
Fibrobacter_succinogenes%C9RJ33	DAGYITNEEYRK	7.82019	2
Fibrobacter_succinogenes%C9RJ33	YIEEPIVLAK	7.35667	2
Fibrobacter_succinogenes%C9RJ33	LHKDLPK	6.75695	2
Fibrobacter_succinogenes%C9RJ33	LHKDLPK	6.36174	2
Fibrobacter_succinogenes%C9RJ33	LLFLTPER	5.78569	2
Fibrobacter_succinogenes%C9RJ33	LLFLTPER	5.42568	2
Fibrobacter_succinogenes%C9RJ33	KNLPAILTGMK	5.333	3
Fibrobacter_succinogenes%C9RJ33	KNLPAILTGMK	5.10547	3
Fibrobacter_succinogenes%C9RJ52	SALAAIESDKDAR	10.7578	2
Fibrobacter_succinogenes%C9RJ52	SALAAIESDKDAR	10.3036	2
Fibrobacter_succinogenes%C9RJ52	TANEQESAYLEKNTQVLVEQWR	9.86355	3
Fibrobacter_succinogenes%C9RJ52	LVYTVLSGAK	8.4595	2
Fibrobacter_succinogenes%C9RJ52	LVYTVLSGAK	8.43052	2
Fibrobacter_succinogenes%C9RJ52	IEKPAEYHFE	8.02081	2
Fibrobacter_succinogenes%C9RJ52	IEKPAEYHFE	7.62631	2
Fibrobacter_succinogenes%C9RJ52	AGLAEGTILLK	7.1979	2
Fibrobacter_succinogenes%C9RJ52	SALAAIESDKDAR	7.12239	3
Fibrobacter_succinogenes%C9RJ52	AGLAEGTILLK	6.76661	2
Fibrobacter_succinogenes%C9RJ54	AIAHIRK	5.252	2
Fibrobacter_succinogenes%C9RJ72	VLNEKFGIVR	10.7815	2
Fibrobacter_succinogenes%C9RJ72	GLMTTVHAATATQK	10.6494	2
Fibrobacter_succinogenes%C9RJ72	VPTSDVSFVDLTAELK	10.649	3
Fibrobacter_succinogenes%C9RJ72	VPTSDVSFVDLTAELK	10.1693	2
Fibrobacter_succinogenes%C9RJ72	VPTSDVSFVDLTAELK	10.1523	2
Fibrobacter_succinogenes%C9RJ72	VLNEKFGIVR	10.0595	2
Fibrobacter_succinogenes%C9RJ72	VPTSDVSFVDLTAELK	10.0184	2
Fibrobacter_succinogenes%C9RJ72	VPTSDVSFVDLTAELK	9.98404	2
Fibrobacter_succinogenes%C9RJ72	VLNEKFGIVR	9.93838	2
Fibrobacter_succinogenes%C9RJ72	GILENIIPSSTGAAK	9.48653	2
Fibrobacter_succinogenes%C9RJ72	VLNEKFGIVR	9.40053	2
Fibrobacter_succinogenes%C9RJ72	GILENIIPSSTGAAK	9.07039	2
Fibrobacter_succinogenes%C9RJ72	VLNEKFGIVR	8.90479	2
Fibrobacter_succinogenes%C9RJ72	VLNEKFGIVR	8.87261	2
Fibrobacter_succinogenes%C9RJ72	VPTSDVSFVDLTAELK	8.69017	2
Fibrobacter_succinogenes%C9RJ72	GILENIIPSSTGAAK	8.3626	2
Fibrobacter_succinogenes%C9RJ72	GILENIIPSSTGAAK	8.18793	2
Fibrobacter_succinogenes%C9RJ72	GILENIIPSSTGAAK	8.05381	2
Fibrobacter_succinogenes%C9RJ72	AGIQLDPTFVK	8.01345	2
Fibrobacter_succinogenes%C9RJ72	GILENIIPSSTGAAK	7.95874	2
Fibrobacter_succinogenes%C9RJ72	GILENIIPSSTGAAK	7.94495	2
Fibrobacter_succinogenes%C9RJ72	GILENIIPSSTGAAK	7.84559	2
Fibrobacter_succinogenes%C9RJ72	AGIQLDPTFVK	7.61242	2
Fibrobacter_succinogenes%C9RJ72	AGIQLDPTFVK	7.43971	2
Fibrobacter_succinogenes%C9RJ72	GILENIIPSSTGAAK	7.42374	2
Fibrobacter_succinogenes%C9RJ72	VPTSDVSFVDLTAELK	7.33144	3
Fibrobacter_succinogenes%C9RJ72	LGINGFGR	6.94721	2
Fibrobacter_succinogenes%C9RJ72	AGIQLDPTFVK	6.88234	1,2,3,4
Fibrobacter_succinogenes%C9RJ72	AGIQLDPTFVK	6.86455	1,2,3,4
Fibrobacter_succinogenes%C9RJ72	AAVENFSK	6.75466	2
Fibrobacter_succinogenes%C9RJ72	LGINGFGR	6.72874	2
Fibrobacter_succinogenes%C9RJ72	LGINGFGR	6.35937	2
Fibrobacter_succinogenes%C9RJ72	TTNCLAPISK	5.58361	2
Fibrobacter_succinogenes%C9RJ72	VPTSDVSFVDLTAELK	5.49982	3
Fibrobacter_succinogenes%C9RJ98	IGLSDGVNVQILK	7.12994	2
Fibrobacter_succinogenes%C9RJ98	IGLSDGVNVQILK	7.08423	2
Fibrobacter_succinogenes%C9RJ98	IGLSDGVNVQILK	7.02251	2
Fibrobacter_succinogenes%C9RJA9	VGFPLEAWNGFK	8.12722	2
Fibrobacter_succinogenes%C9RJA9	VGFPLEAWNGFK	7.45276	2
Fibrobacter_succinogenes%C9RJA9	VGFPLEAWNGFK	7.33587	2
Fibrobacter_succinogenes%C9RJA9	VGFPLEAWNGFK	7.22343	2
Fibrobacter_succinogenes%C9RJA9	VGFPLEAWNGFK	6.68805	2
Fibrobacter_succinogenes%C9RJA9	SLQMAMQAGGNR	5.93178	2
Fibrobacter_succinogenes%C9RJA9	SLQMAMQAGGNR	5.83479	2
Fibrobacter_succinogenes%C9RJA9	SLQMAMQAGGNR	5.78974	2
Fibrobacter_succinogenes%C9RJA9	EASLQMAMQAGGNR	5.45835	3
Fibrobacter_succinogenes%C9RJA9	SLQMAMQAGGNR	5.15824	2
Fibrobacter_succinogenes%C9RJD8	RQAAQEGVDYATIINAFAK	12.5459	3
Fibrobacter_succinogenes%C9RJD8	NLQEALGEDDPVVKEYLLLR	12.2991	3
Fibrobacter_succinogenes%C9RJD8	GFVPDYIEYKDNFGIGR	11.932	3
Fibrobacter_succinogenes%C9RJD8	NLQEALGEDDPVVKEYLLLR	11.8482	3
Fibrobacter_succinogenes%C9RJD8	PVVKEYLLLR	11.6438	3
Fibrobacter_succinogenes%C9RJD8	PVVKEYLLLR	11.4593	2
Fibrobacter_succinogenes%C9RJD8	PVVKEYLLLR	11.4226	2
Fibrobacter_succinogenes%C9RJD8	PVVKEYLLLR	10.9689	2
Fibrobacter_succinogenes%C9RJD8	MSDEFFDNFTLALVR	10.956	2
Fibrobacter_succinogenes%C9RJD8	MSDEFFDNFTLALVR	10.6502	2
Fibrobacter_succinogenes%C9RJD8	GYFLIFGENVPDLSGKQR	10.6021	3
Fibrobacter_succinogenes%C9RJD8	MSDEFFDNFTLALVR	10.5555	2
Fibrobacter_succinogenes%C9RJD8	NLQEALGEDDPVVKEYLLLR	10.4574	3
Fibrobacter_succinogenes%C9RJD8	PVVKEYLLLR	10.3495	3
Fibrobacter_succinogenes%C9RJD8	GYFLIFGENVPDLSGKQR	10.3484	2
Fibrobacter_succinogenes%C9RJD8	NLQEALGEDDPVVKEYLLLR	10.1711	3
Fibrobacter_succinogenes%C9RJD8	NLQEALGEDDPVVKEYLLLR	10.1662	3
Fibrobacter_succinogenes%C9RJD8	GYFLIFGENVPDLSGKQR	10.1509	3
Fibrobacter_succinogenes%C9RJD8	GYFLIFGENVPDLSGKQR	10.1428	2
Fibrobacter_succinogenes%C9RJD8	GYFLIFGENVPDLSGK	9.94677	2
Fibrobacter_succinogenes%C9RJD8	MSDEFFDNFTLALVR	9.94355	2
Fibrobacter_succinogenes%C9RJD8	NLQEALGEDDPVVKEYLLLR	9.91389	2
Fibrobacter_succinogenes%C9RJD8	VKEDATVEEYVK	9.74722	3
Fibrobacter_succinogenes%C9RJD8	GYFLIFGENVPDLSGKQR	9.73104	3
Fibrobacter_succinogenes%C9RJD8	NLQEALGEDDPVVKEYLLLR	9.62199	3
Fibrobacter_succinogenes%C9RJD8	NLQEALGEDDPVVKEYLLLR	9.5547	2
Fibrobacter_succinogenes%C9RJD8	GYFLIFGENVPDLSGKQR	9.44253	2
Fibrobacter_succinogenes%C9RJD8	GYFLIFGENVPDLSGK	9.43524	2
Fibrobacter_succinogenes%C9RJD8	KDLSSDLINNYFEK	9.43338	3
Fibrobacter_succinogenes%C9RJD8	VKEDATVEEYVK	9.3863	2
Fibrobacter_succinogenes%C9RJD8	PVVKEYLLLR	9.36587	3
Fibrobacter_succinogenes%C9RJD8	GYFLIFGENVPDLSGK	9.3626	2
Fibrobacter_succinogenes%C9RJD8	TLGDIGKR	9.17894	2
Fibrobacter_succinogenes%C9RJD8	GFVPDYIEYKDNFGIGR	9.13244	2
Fibrobacter_succinogenes%C9RJD8	KDLSSDLINNYFEK	9.12877	2
Fibrobacter_succinogenes%C9RJD8	MSDEFFDNFTLALVR	9.12776	2
Fibrobacter_succinogenes%C9RJD8	QAAQEGVDYATIINAFAK	9.11555	2
Fibrobacter_succinogenes%C9RJD8	FRNAINSYLEAK	9.09556	3
Fibrobacter_succinogenes%C9RJD8	NLQEALGEDDPVVKEYLLLR	9.05506	2
Fibrobacter_succinogenes%C9RJD8	GYFLIFGENVPDLSGK	9.03777	2
Fibrobacter_succinogenes%C9RJD8	QAAQEGVDYATIINAFAK	8.97157	2
Fibrobacter_succinogenes%C9RJD8	TLGDIGKR	8.85122	2
Fibrobacter_succinogenes%C9RJD8	GYFLIFGENVPDLSGK	8.80184	2
Fibrobacter_succinogenes%C9RJD8	LVSTDGKEVYAK	8.76361	3
Fibrobacter_succinogenes%C9RJD8	GFVPDYIEYKDNFGIGR	8.75902	2
Fibrobacter_succinogenes%C9RJD8	LVSTDGKEVYAK	8.7316	2
Fibrobacter_succinogenes%C9RJD8	MSDEFFDNFTLALVR	8.72618	2
Fibrobacter_succinogenes%C9RJD8	GFVPDYIEYKDNFGIGR	8.72111	2
Fibrobacter_succinogenes%C9RJD8	VKEDATVEEYVK	8.58094	3
Fibrobacter_succinogenes%C9RJD8	FRNAINSYLEAK	8.57581	2
Fibrobacter_succinogenes%C9RJD8	VKEDATVEEYVK	8.52392	2
Fibrobacter_succinogenes%C9RJD8	DLSSDLINNYFEK	8.45664	2
Fibrobacter_succinogenes%C9RJD8	VKEDATVEEYVK	8.35459	2
Fibrobacter_succinogenes%C9RJD8	QAAQEGVDYATIINAFAK	8.28356	2
Fibrobacter_succinogenes%C9RJD8	VKEDATVEEYVK	8.26566	2
Fibrobacter_succinogenes%C9RJD8	VKEDATVEEYVK	8.23798	2
Fibrobacter_succinogenes%C9RJD8	GYFLIFGENVPDLSGK	8.21084	2
Fibrobacter_succinogenes%C9RJD8	NLQEALGEDD	8.16691	2
Fibrobacter_succinogenes%C9RJD8	LVSTDGKEVYAK	8.05074	2
Fibrobacter_succinogenes%C9RJD8	FRNAINSYLEAK	8.0463	3
Fibrobacter_succinogenes%C9RJD8	TLGDIGKR	7.93548	2
Fibrobacter_succinogenes%C9RJD8	LVSTDGKEVYAK	7.93253	2
Fibrobacter_succinogenes%C9RJD8	DLSSDLINNYFEK	7.78882	2
Fibrobacter_succinogenes%C9RJD8	VKEDATVEEYVK	7.77867	3
Fibrobacter_succinogenes%C9RJD8	FRNAINSYLEAK	7.77858	2
Fibrobacter_succinogenes%C9RJD8	LVSTDGKEVYAK	7.6665	3
Fibrobacter_succinogenes%C9RJD8	ATVEEYVK	7.61244	2
Fibrobacter_succinogenes%C9RJD8	DLSSDLINNYFEK	7.56073	2
Fibrobacter_succinogenes%C9RJD8	NLQEALGEDDPVVKEYLLLR	7.53173	3
Fibrobacter_succinogenes%C9RJD8	GYFLIFGENVPDLSGKQR	7.46679	3
Fibrobacter_succinogenes%C9RJD8	NLQEALGEDDPVVKEYLLLR	7.30302	3
Fibrobacter_succinogenes%C9RJD8	TLGDIGKR	7.23992	2
Fibrobacter_succinogenes%C9RJD8	NAINSYLEAK	7.23493	2
Fibrobacter_succinogenes%C9RJD8	NAINSYLEAK	7.22834	2
Fibrobacter_succinogenes%C9RJD8	ATVEEYVK	7.13461	2
Fibrobacter_succinogenes%C9RJD8	FRNAINSYLEAK	7.13137	3
Fibrobacter_succinogenes%C9RJD8	NLQEALGEDDPVVKEYLLLR	7.13131	3
Fibrobacter_succinogenes%C9RJD8	TLGDIGKR	7.0831	2
Fibrobacter_succinogenes%C9RJD8	HIAESAIK	7.00785	2
Fibrobacter_succinogenes%C9RJD8	NAINSYLEAK	6.9876	2
Fibrobacter_succinogenes%C9RJD8	TRHIAESAIK	6.7775	2
Fibrobacter_succinogenes%C9RJD8	HIAESAIK	6.4862	2
Fibrobacter_succinogenes%C9RJD8	GFVPDYIEYK	6.47266	2
Fibrobacter_succinogenes%C9RJD8	HIAESAIK	5.97809	2
Fibrobacter_succinogenes%C9RJD8	GFVPDYIEYK	5.27898	2
Fibrobacter_succinogenes%C9RJD8	NLQEALGEDD	5.16342	2
Fibrobacter_succinogenes%C9RJD9 Fibrobacter_succinogenes%D9S5M3	STAITSDNDRYTAFNFDGVELR	9.06812	3
Fibrobacter_succinogenes%C9RJE4	EAEAAAAPAAPPAPSAEEK	9.58499	2
Fibrobacter_succinogenes%C9RJE4	EAEAAAAPAAPPAPSAEEK	9.44952	2
Fibrobacter_succinogenes%C9RJE4	LLTEIRDLLK	7.64172	2
Fibrobacter_succinogenes%C9RJE4	LLTEIRDLLK	7.14752	2
Fibrobacter_succinogenes%C9RJF8 Fibrobacter_succinogenes%D9S5P0	LGAEYVGKDNQK	7.52487	2
Fibrobacter_succinogenes%C9RJF8 Fibrobacter_succinogenes%D9S5P0	LAGLDYILNPGEGAFYGPK	7.30011	2
Fibrobacter_succinogenes%C9RJI9	GVNVFPSQIETALLRAEK	7.21605	3
Fibrobacter_succinogenes%C9RJI9	FKHSIEQILGI	5.48226	3
Fibrobacter_succinogenes%C9RJJ6	GNEAEKPNIITSSLDFLVNWGR	10.0849	3
Fibrobacter_succinogenes%C9RJJ6	GNEAEKPNIITSSLDFLVNWGR	9.55887	3
Fibrobacter_succinogenes%C9RJJ6	GNEAEKPNIITSSLDFLVNWGR	7.66008	3
Fibrobacter_succinogenes%C9RJJ6	IGSEYVR	7.18559	2
Fibrobacter_succinogenes%C9RJJ6	IGSEYVR	6.75155	2
Fibrobacter_succinogenes%C9RJJ6	IGSEYVR	5.69379	2
Fibrobacter_succinogenes%C9RJJ8	LAPGPVDIVDPR	8.36141	2
Fibrobacter_succinogenes%C9RJJ8	LAPGPVDIVDPR	8.34101	2
Fibrobacter_succinogenes%C9RJJ8	IVLDPNGEKLNLM	5.18977	3
Fibrobacter_succinogenes%C9RJJ9	VAKPSAVAVTK	9.20221	2
Fibrobacter_succinogenes%C9RJJ9	FGYVNKPVPQPPTAEVLAK	8.87159	3
Fibrobacter_succinogenes%C9RJJ9	VAKPSAVAVTK	8.57562	2
Fibrobacter_succinogenes%C9RJJ9	VAKPSAVAVTK	7.76853	2
Fibrobacter_succinogenes%C9RJK0	LGGYSNISER	8.41345	2
Fibrobacter_succinogenes%C9RJK0	IQETSRPGIFW	8.1354	2
Fibrobacter_succinogenes%C9RJK0	LGGYSNISER	8.10449	2
Fibrobacter_succinogenes%C9RJK0	EGTGLLHR	5.01321	2
Fibrobacter_succinogenes%C9RJK3 Fibrobacter_succinogenes%D9S666	GLFRYEELPTISYPEGQPEIR	8.25111	3
Fibrobacter_succinogenes%C9RJK3 Fibrobacter_succinogenes%D9S666	YEELPTISYPEGQP	5.12444	3
Fibrobacter_succinogenes%C9RJN2	AAALWTALAEDHALWR	11.8163	3
Fibrobacter_succinogenes%C9RJN2	AAALWTALAEDHALWR	9.45394	3
Fibrobacter_succinogenes%C9RJN2	VFELANEVLKR	7.21794	3
Fibrobacter_succinogenes%C9RJN2	VFELANEVLKR	6.80582	3
Fibrobacter_succinogenes%C9RJN2	VFELANEVLKR	6.17382	2
Fibrobacter_succinogenes%C9RJN2	VFELANEVLKR	5.71937	2
Fibrobacter_succinogenes%C9RJN2	VFELANEVLKR	5.5208	3
Fibrobacter_succinogenes%C9RJS2	ADGRPTPDDLDELISK	13.3335	3
Fibrobacter_succinogenes%C9RJS2	GVIGLFQAGLKNEHSR	13.2885	3
Fibrobacter_succinogenes%C9RJS2	RGVPPVVVDLAGSR	13.1834	3
Fibrobacter_succinogenes%C9RJS2	RGVPPVVVDLAGSR	13.0517	3
Fibrobacter_succinogenes%C9RJS2	FLEFKGLETGLFR	12.628	3
Fibrobacter_succinogenes%C9RJS2	ADGRPTPDDLDELISK	12.2936	3
Fibrobacter_succinogenes%C9RJS2	RGVPPVVVDLAGSR	12.212	2
Fibrobacter_succinogenes%C9RJS2	GVPPVVVDLAGSR	12.1914	2
Fibrobacter_succinogenes%C9RJS2	GVIGLFQAGLKNEHSR	12.1392	3
Fibrobacter_succinogenes%C9RJS2	ADGRPTPDDLDELISK	12.0986	3
Fibrobacter_succinogenes%C9RJS2	GVIGLFQAGLKNEHSR	11.9952	3
Fibrobacter_succinogenes%C9RJS2	VWKEPSFFLAHPR	11.9951	3
Fibrobacter_succinogenes%C9RJS2	RGVPPVVVDLAGSR	11.9595	3
Fibrobacter_succinogenes%C9RJS2	FLEFKGLETGLFR	11.178	3
Fibrobacter_succinogenes%C9RJS2	KSDIIPEGYVEYETEPR	11.1367	3
Fibrobacter_succinogenes%C9RJS2	KSDIIPEGYVEYETEPR	10.9431	2
Fibrobacter_succinogenes%C9RJS2	VWKEPSFFLAHPR	10.7956	3
Fibrobacter_succinogenes%C9RJS2	FLEFKGLETGLFR	10.7799	3
Fibrobacter_succinogenes%C9RJS2	SQGGKTNILLVR	10.7702	2
Fibrobacter_succinogenes%C9RJS2	VWKEPSFFLAHPR	10.755	3
Fibrobacter_succinogenes%C9RJS2	ANEAEKNTGINALGAK	10.681	2
Fibrobacter_succinogenes%C9RJS2	KSDIIPEGYVEYETEPR	10.4928	3
Fibrobacter_succinogenes%C9RJS2	GVPPVVVDLAGSR	10.4904	2
Fibrobacter_succinogenes%C9RJS2	KSDIIPEGYVEYETEPR	10.3772	3
Fibrobacter_succinogenes%C9RJS2	LLVDGVKNPK	10.3653	2
Fibrobacter_succinogenes%C9RJS2	GVPPVVVDLAGSR	10.2515	2
Fibrobacter_succinogenes%C9RJS2	SDIIPEGYVEYETEPR	10.2137	2
Fibrobacter_succinogenes%C9RJS2	GVPPVVVDLAGSR	10.1913	2
Fibrobacter_succinogenes%C9RJS2	FLEFKGLETGLFR	10.18	2
Fibrobacter_succinogenes%C9RJS2	FLEFKGLETGLFR	10.0999	2
Fibrobacter_succinogenes%C9RJS2	SQGGKTNILLVR	10.0593	2
Fibrobacter_succinogenes%C9RJS2	GVPPVVVDLAGSR	9.98801	2
Fibrobacter_succinogenes%C9RJS2	RGVPPVVVDLAGSR	9.95438	2
Fibrobacter_succinogenes%C9RJS2	ANEAEKNTGINALGAK	9.93025	2
Fibrobacter_succinogenes%C9RJS2	FLEFKGLETGLFR	9.89163	2
Fibrobacter_succinogenes%C9RJS2	LLVDGVKNPK	9.87321	2
Fibrobacter_succinogenes%C9RJS2	SDIIPEGYVEYETEPR	9.8261	2
Fibrobacter_succinogenes%C9RJS2	ANEAEKNTGINALGAK	9.50357	3
Fibrobacter_succinogenes%C9RJS2	ANEAEKNTGINALGAK	9.49791	2
Fibrobacter_succinogenes%C9RJS2	SDIIPEGYVEYETEPR	9.40607	2
Fibrobacter_succinogenes%C9RJS2	ADGRPTPDDLDELISK	9.24744	2
Fibrobacter_succinogenes%C9RJS2	LLVDGVKNPK	9.15792	2
Fibrobacter_succinogenes%C9RJS2	FLEFKGLETGLFR	8.96349	2
Fibrobacter_succinogenes%C9RJS2	ANEAEKNTGINALGAK	8.7649	2
Fibrobacter_succinogenes%C9RJS2	AAYNLANVTK	8.50805	2
Fibrobacter_succinogenes%C9RJS2	SQGGKTNILLVR	8.49761	3
Fibrobacter_succinogenes%C9RJS2	FLEFKGLETGLFR	8.18268	3
Fibrobacter_succinogenes%C9RJS2	GIPLVPTDKLLVDGVK	8.17957	3
Fibrobacter_succinogenes%C9RJS2	AAYNLANVTK	8.08895	2
Fibrobacter_succinogenes%C9RJS2	TNILLVR	8.06673	2
Fibrobacter_succinogenes%C9RJS2	GIPLVPTDKLLVDGVK	8.03002	3
Fibrobacter_succinogenes%C9RJS2	TNILLVR	8.0145	2
Fibrobacter_succinogenes%C9RJS2	AAYNLANVTK	7.89848	2
Fibrobacter_succinogenes%C9RJS2	GVIGLFQAGLKNEHSR	7.66344	3
Fibrobacter_succinogenes%C9RJS2	ADGRPTPDDLDELISK	7.59724	2
Fibrobacter_succinogenes%C9RJS2	GIPLVPTDKLLVDGVK	7.57231	3
Fibrobacter_succinogenes%C9RJS2	TKPQFGALTPK	7.50407	2
Fibrobacter_succinogenes%C9RJS2	TNILLVR	7.50212	2
Fibrobacter_succinogenes%C9RJS2	RGVPPVVVDLAGSR	7.40398	2
Fibrobacter_succinogenes%C9RJS2	LLVDGVKNPK	7.36279	2
Fibrobacter_succinogenes%C9RJS2	TKPQFGALTPK	7.23746	2
Fibrobacter_succinogenes%C9RJS2	ADGRPTPDDLDELISK	7.09307	2
Fibrobacter_succinogenes%C9RJS2	SQGGKTNILLVR	7.04483	3
Fibrobacter_succinogenes%C9RJS2	GLETGLFR	6.91977	2
Fibrobacter_succinogenes%C9RJS2	QESQLINNDDYGLLK	6.90421	2
Fibrobacter_succinogenes%C9RJS2	VNKVVEGQTPLDVLCSATK	6.81513	3
Fibrobacter_succinogenes%C9RJS2	RGVPPVVVDLAGSR	6.79807	2
Fibrobacter_succinogenes%C9RJS2	TNILLVR	6.70689	2
Fibrobacter_succinogenes%C9RJS2	GIPLVPTDKLLVD	6.65613	2
Fibrobacter_succinogenes%C9RJS2	GLETGLFR	6.64429	2
Fibrobacter_succinogenes%C9RJS2	QESQLINNDDYGLLK	6.55713	2
Fibrobacter_succinogenes%C9RJS2	AAYNLANVTK	6.33857	2
Fibrobacter_succinogenes%C9RJS2	GLETGLFR	6.33242	2
Fibrobacter_succinogenes%C9RJS2	GIPLVPTDKLLVDGVK	6.28983	2
Fibrobacter_succinogenes%C9RJS2	QESQLINNDDYGLLK	6.21788	2
Fibrobacter_succinogenes%C9RJS2	ANEAEKNTGINALGAK	6.00565	3
Fibrobacter_succinogenes%C9RJS2	GIPLVPTDKLLVDGVK	5.89438	3
Fibrobacter_succinogenes%C9RJS2	TNILLVR	5.79688	2
Fibrobacter_succinogenes%C9RJS2	VWKEPSFFLAHPR	5.75685	4
Fibrobacter_succinogenes%C9RJS2	VNKVVEGQTPLDVLCSATK	5.58985	3
Fibrobacter_succinogenes%C9RJS2	GIPLVPTDKLLVD	5.35514	2
Fibrobacter_succinogenes%C9RJS2	VNKVVEGQTPLDVLCSATK	5.05995	3
Fibrobacter_succinogenes%C9RJS3 Fibrobacter_succinogenes%D9S752	SDFPILSK	7.35393	2
Fibrobacter_succinogenes%C9RJS3 Fibrobacter_succinogenes%D9S752	VFAPTGIGVVYGKK	7.01389	3
Fibrobacter_succinogenes%C9RJS3 Fibrobacter_succinogenes%D9S752	TGHHCAQPVLR	5.4813	3
Fibrobacter_succinogenes%C9RJV1	LLSVEVLNEVSK	9.784	2
Fibrobacter_succinogenes%C9RJV1	LLSVEVLNEVSK	8.91985	2
Fibrobacter_succinogenes%C9RJV1	SSLLEDAIQR	8.30435	2
Fibrobacter_succinogenes%C9RJV1	SSLLEDAIQR	8.05086	2
Fibrobacter_succinogenes%C9RJV1	LLSVEVLNEVSK	7.45479	2
Fibrobacter_succinogenes%C9RJV1	SSLLEDAIQR	7.35855	2
Fibrobacter_succinogenes%C9RJV5	FTYNISEAQLAK	8.79647	2
Fibrobacter_succinogenes%C9RJV5	FTYNISEAQLAK	8.64175	2
Fibrobacter_succinogenes%C9RJV5	NFAPGQHGQTR	7.9849	2
Fibrobacter_succinogenes%C9RJV5	FTYNISEAQLAK	7.60268	2
Fibrobacter_succinogenes%C9RJV5	AGDVIAVR	7.34362	2
Fibrobacter_succinogenes%C9RJV5	NFAPGQHGQTR	7.30598	2
Fibrobacter_succinogenes%C9RJV5	NFAPGQHGQTR	7.21401	2
Fibrobacter_succinogenes%C9RJV5	AGDVIAVR	6.98537	2
Fibrobacter_succinogenes%C9RJV5	AGDVIAVR	6.56029	2
Fibrobacter_succinogenes%C9RJW9	KAAPVAQVAAAVTNLPDPR	15.3647	3
Fibrobacter_succinogenes%C9RJW9	KAAPVAQVAAAVTNLPDPR	13.6897	3
Fibrobacter_succinogenes%C9RJW9	KAAPVAQVAAAVTNLPDPR	13.315	3
Fibrobacter_succinogenes%C9RJW9	KAAPVAQVAAAVTNLPDPR	13.2078	3
Fibrobacter_succinogenes%C9RJW9	AAPVAQVAAAVTNLPDPR	12.5612	3
Fibrobacter_succinogenes%C9RJW9	KAAPVAQVAAAVTNLPDPR	11.9186	3
Fibrobacter_succinogenes%C9RJW9	ATDLKVEYVAENLYK	11.7431	3
Fibrobacter_succinogenes%C9RJW9	AAPVAQVAAAVTNLPDPR	11.3177	2
Fibrobacter_succinogenes%C9RJW9	ATDLKVEYVAENLYK	11.1824	3
Fibrobacter_succinogenes%C9RJW9	ATDLKVEYVAENLYK	11.1473	3
Fibrobacter_succinogenes%C9RJW9	AAPVAQVAAAVTNLPDPR	10.9782	3
Fibrobacter_succinogenes%C9RJW9	AAPVAQVAAAVTNLPDPR	10.6682	3
Fibrobacter_succinogenes%C9RJW9	AAPVAQVAAAVTNLPDPR	10.6001	2
Fibrobacter_succinogenes%C9RJW9	AAPVAQVAAAVTNLPDPR	10.5861	3
Fibrobacter_succinogenes%C9RJW9	AAPVAQVAAAVTNLPDPR	10.1635	2
Fibrobacter_succinogenes%C9RJW9	AAPVAQVAAAVTNLPDPR	9.93363	3
Fibrobacter_succinogenes%C9RJW9	GKQIIQLSQDGK	8.86586	2
Fibrobacter_succinogenes%C9RJW9	AAPVAQVAAAVTNLPD	8.43414	3
Fibrobacter_succinogenes%C9RJW9	KAAPVAQVAAAVTNLPD	7.87143	2
Fibrobacter_succinogenes%C9RJW9	KAAPVAQVAAAVTNLPD	7.83737	2
Fibrobacter_succinogenes%C9RJW9	KAAPVAQVAAAVTNLPD	6.99498	2
Fibrobacter_succinogenes%C9RJW9	AAPVAQVAAAVTNLPD	6.80372	2
Fibrobacter_succinogenes%C9RJW9	KAAPVAQVAAAVTNLPD	6.79769	3
Fibrobacter_succinogenes%C9RJW9	TGTIEGEVR	6.73463	2
Fibrobacter_succinogenes%C9RJW9	AAPVAQVAAAVTNLPD	6.50879	3
Fibrobacter_succinogenes%C9RJW9	TGTIEGEVR	6.49191	2
Fibrobacter_succinogenes%C9RJW9	KAAPVAQVAAAVTNLPD	6.47524	3
Fibrobacter_succinogenes%C9RJW9	TLQTYYFEAK	6.41556	2
Fibrobacter_succinogenes%C9RJW9	ASLAEKIGVK	6.40606	2
Fibrobacter_succinogenes%C9RJW9	KAAPVAQVAAAVTNLPD	6.32321	2
Fibrobacter_succinogenes%C9RJW9	AAPVAQVAAAVTNLPD	6.31552	2
Fibrobacter_succinogenes%C9RJW9	AAPVAQVAAAVTNLPD	6.18923	2
Fibrobacter_succinogenes%C9RJW9	FVKVPVGAYR	6.09132	2
Fibrobacter_succinogenes%C9RJW9	AAPVAQVAAAVTNLPD	5.88183	3
Fibrobacter_succinogenes%C9RJW9	KAAPVAQVAAAVTNLPD	5.8746	2
Fibrobacter_succinogenes%C9RJW9	AAPVAQVAAAVTNLPD	5.71521	2
Fibrobacter_succinogenes%C9RJW9	TLQTYYFEAK	5.70437	2
Fibrobacter_succinogenes%C9RJW9	AAPVAQVAAAVTNLPD	5.44119	2
Fibrobacter_succinogenes%C9RJX1 Fibrobacter_succinogenes%D9S7A2	TYGAGTQNLPR	9.97279	2
Fibrobacter_succinogenes%C9RJX1 Fibrobacter_succinogenes%D9S7A2	TYGAGTQNLPR	7.102	2
Fibrobacter_succinogenes%C9RJX3	QTYTAIYK	5.58854	2
Fibrobacter_succinogenes%C9RJX3	LRLQAEHR	5.00209	2
Fibrobacter_succinogenes%C9RK00	TPEELAARA	5.1759	2
Fibrobacter_succinogenes%C9RK06	RQEALFLISDAYTDLDQFESAR	13.0895	3
Fibrobacter_succinogenes%C9RK06	RQEALFLISDAYTDLDQFESAR	11.9575	3
Fibrobacter_succinogenes%C9RK06	RQEALFLISDAYTDLDQFESAR	11.5771	3
Fibrobacter_succinogenes%C9RK06	VAEKEFQTGR	9.66455	2
Fibrobacter_succinogenes%C9RK06	NVEVLKR	5.53804	2
Fibrobacter_succinogenes%C9RK58	ALGGGLPLGAVLLR	7.95143	2
Fibrobacter_succinogenes%C9RK62	ADVPLDLLK	5.62765	2
Fibrobacter_succinogenes%C9RK73	VLNPENAESISR	10.0923	2
Fibrobacter_succinogenes%C9RK73	VLNPENAESISR	9.67534	2
Fibrobacter_succinogenes%C9RK73	VNPIVDGLVR	9.26262	2
Fibrobacter_succinogenes%C9RK73	VLNPENAESISR	9.03545	2
Fibrobacter_succinogenes%C9RK73	VNPIVDGLVR	8.23495	2
Fibrobacter_succinogenes%C9RK73	RTLQNLEK	5.3383	2
Fibrobacter_succinogenes%C9RK79 Fibrobacter_succinogenes%D9S6Q3	YGTGFDFNTLK	9.06801	2
Fibrobacter_succinogenes%C9RK79 Fibrobacter_succinogenes%D9S6Q3	YGTGFDFNTLK	8.36351	2
Fibrobacter_succinogenes%C9RK79 Fibrobacter_succinogenes%D9S6Q3	VEVSSEKGVIASK	5.32033	2
Fibrobacter_succinogenes%C9RKA2	TTAQFVTYR	9.32724	2
Fibrobacter_succinogenes%C9RKA2	TTAQFVTYR	8.50339	2
Fibrobacter_succinogenes%C9RKA2	PALWSVVQVGGK	7.5998	2
Fibrobacter_succinogenes%C9RKA2	PALWSVVQVGGK	6.93017	2
Fibrobacter_succinogenes%C9RKA2	VFAFTIR	6.02492	2
Fibrobacter_succinogenes%C9RKA2	LVEFFTK	5.75137	2
Fibrobacter_succinogenes%C9RKA2	VFAFTIR	5.5413	2
Fibrobacter_succinogenes%C9RKA2	CIENLPNEDEPEGGEGGEGG	5.29421	3
Fibrobacter_succinogenes%C9RKB6 Fibrobacter_succinogenes%D9S6T7	YDAESLAK	5.24655	2
Fibrobacter_succinogenes%C9RKC2 Fibrobacter_succinogenes%D9S6U3	TVDVGPYVDVEVDPVGKR	10.8613	3
Fibrobacter_succinogenes%C9RKC2 Fibrobacter_succinogenes%D9S6U3	TESQVDKNVLTFSVAALVAQQK	9.55117	3
Fibrobacter_succinogenes%C9RKC2 Fibrobacter_succinogenes%D9S6U3	VAITPIKTPK	9.32749	2
Fibrobacter_succinogenes%C9RKC2 Fibrobacter_succinogenes%D9S6U3	VAITPIKTPK	9.15305	2
Fibrobacter_succinogenes%C9RKC2 Fibrobacter_succinogenes%D9S6U3	TVDVGPYVDVEVDPVGKR	9.11944	3
Fibrobacter_succinogenes%C9RKC2 Fibrobacter_succinogenes%D9S6U3	TVDVGPYVDVEVDPVGKR	9.01482	3
Fibrobacter_succinogenes%C9RKC2 Fibrobacter_succinogenes%D9S6U3	VAITPIKTPK	8.56277	2
Fibrobacter_succinogenes%C9RKC2 Fibrobacter_succinogenes%D9S6U3	TVDVGPYVDVEVDPVGKR	8.30709	3
Fibrobacter_succinogenes%C9RKC2 Fibrobacter_succinogenes%D9S6U3	GFIRFPEEAVK	8.08357	3
Fibrobacter_succinogenes%C9RKC2 Fibrobacter_succinogenes%D9S6U3	GFIRFPEEAVK	7.87781	3
Fibrobacter_succinogenes%C9RKC2 Fibrobacter_succinogenes%D9S6U3	VAITPIKTPK	7.84272	2
Fibrobacter_succinogenes%C9RKC2 Fibrobacter_succinogenes%D9S6U3	GFIRFPEEAVK	7.78746	2
Fibrobacter_succinogenes%C9RKC2 Fibrobacter_succinogenes%D9S6U3	GFIRFPEEAVK	7.58695	3
Fibrobacter_succinogenes%C9RKC2 Fibrobacter_succinogenes%D9S6U3	GFIRFPEEAVK	7.43238	2
Fibrobacter_succinogenes%C9RKC2 Fibrobacter_succinogenes%D9S6U3	GFIRFPEEAVK	7.35267	3
Fibrobacter_succinogenes%C9RKC2 Fibrobacter_succinogenes%D9S6U3	GFIRFPEEAVK	7.19074	2
Fibrobacter_succinogenes%C9RKC2 Fibrobacter_succinogenes%D9S6U3	GFIRFPEEAVK	6.81173	3
Fibrobacter_succinogenes%C9RKC2 Fibrobacter_succinogenes%D9S6U3	NKGFINVR	6.59691	2
Fibrobacter_succinogenes%C9RKC2 Fibrobacter_succinogenes%D9S6U3	VAITPIKTPK	5.62348	2
Fibrobacter_succinogenes%C9RKC2 Fibrobacter_succinogenes%D9S6U3	VAITPIKT	5.07431	2
Fibrobacter_succinogenes%C9RKC6	LYDFQNAQK	5.37031	2
Fibrobacter_succinogenes%C9RKC6	VEGTVIRYHK	5.10633	3
Fibrobacter_succinogenes%C9RKD9	AVANADAIIALR	10.3821	2
Fibrobacter_succinogenes%C9RKD9	AVANADAIIALR	10.0469	2
Fibrobacter_succinogenes%C9RKD9	AVANADAIIALR	9.3148	2
Fibrobacter_succinogenes%C9RKD9	MAVLFLLAGGR	8.49513	2
Fibrobacter_succinogenes%C9RKF3	TKGEPGTGDIVQAVR	9.19819	2
Fibrobacter_succinogenes%C9RKF3	ELQVSYELVK	7.14295	2
Fibrobacter_succinogenes%C9RKG6	SKPALLLNPLSEELGAVPTSLLPNLLK	6.41315	3
Fibrobacter_succinogenes%C9RKG6	LIGFDNIPYSLPK	5.82714	2
Fibrobacter_succinogenes%C9RKG6	LIGFDNIPYSLPK	5.44604	2
Fibrobacter_succinogenes%C9RKG6	AVKGEHIETIDHT	5.3129	3
Fibrobacter_succinogenes%C9RKH3	LNVTSSEIGFFK	8.31571	2
Fibrobacter_succinogenes%C9RKH3	ATLVLAPSSGTITEVK	8.15536	2
Fibrobacter_succinogenes%C9RKH3	KVSTIEEIQK	8.05594	2
Fibrobacter_succinogenes%C9RKH3	LNVTSSEIGFFK	7.98452	2
Fibrobacter_succinogenes%C9RKH3	IVQLGVQTK	7.55931	2
Fibrobacter_succinogenes%C9RKH3	FFPVEVTFK	7.24308	2
Fibrobacter_succinogenes%C9RKH3	FFPVEVTFK	6.57651	2
Fibrobacter_succinogenes%C9RKH3	IVQLGVQTK	6.52368	2
Fibrobacter_succinogenes%C9RKH3	FFPVEVTFK	5.59108	2
Fibrobacter_succinogenes%C9RKH3	ATIELNGEKLQGEVSLIPLAANPITR	5.47923	3
Fibrobacter_succinogenes%C9RKH3	FFPVEVTFK	5.4716	2
Fibrobacter_succinogenes%C9RKI3	AAQPAPATAVASEDPFEKGK	13.6451	3
Fibrobacter_succinogenes%C9RKI3	TAAPAKVETPK	11.7488	2
Fibrobacter_succinogenes%C9RKI3	TAAPAKVETPK	10.2461	2
Fibrobacter_succinogenes%C9RKI3	GNDANYYLAK	6.90702	2
Fibrobacter_succinogenes%C9RKI3	GNDANYYLAK	6.61598	2
Fibrobacter_succinogenes%C9RKI3	YLAAYLKK	6.52853	2
Fibrobacter_succinogenes%C9RKI3	YLAAYLKK	5.84992	2
Fibrobacter_succinogenes%C9RKI3	ALEDAVWLEK	5.6696	2
Fibrobacter_succinogenes%C9RKI3	ALEDAVWLEK	5.64818	2
Fibrobacter_succinogenes%C9RKJ7	LLQYGWETISEALK	8.34329	2
Fibrobacter_succinogenes%C9RKJ7	LLQYGWETISEALK	8.11176	2
Fibrobacter_succinogenes%C9RKJ7	LLQYGWETISEALK	7.43073	2
Fibrobacter_succinogenes%C9RKJ7	DNEELIKVNK	5.79363	3
Fibrobacter_succinogenes%C9RKJ7	TNAVDNEELIKVNK	5.67945	3
Fibrobacter_succinogenes%C9RKJ7	DNEELIKVNK	5.61607	3
Fibrobacter_succinogenes%C9RKJ7	DNEELIKVNK	5.52041	2
Fibrobacter_succinogenes%C9RKJ7	KGDIGDIFNEGNTNAVDNEELIK	5.08826	1,2,3,4
Fibrobacter_succinogenes%C9RKL2	LGAIEDLRNHQK	8.71502	3
Fibrobacter_succinogenes%C9RKL2	ASVAAAVAR	8.1404	2
Fibrobacter_succinogenes%C9RKL2	VLIGLIAGGYYYYQYAKQK	5.12559	3
Fibrobacter_succinogenes%C9RKL2	KDWNNIA	5.085	2
Fibrobacter_succinogenes%C9RKM9	LIYEER	5.9644	2
Fibrobacter_succinogenes%C9RKM9	MGILVKEGT	5.48711	2
Fibrobacter_succinogenes%C9RKQ3 Fibrobacter_succinogenes%D9S819	SHEYFPR	8.5438	2
Fibrobacter_succinogenes%C9RKQ3 Fibrobacter_succinogenes%D9S819	SHEYFPR	8.45137	2
Fibrobacter_succinogenes%C9RKQ3 Fibrobacter_succinogenes%D9S819	SNNVDWFPR	8.18027	2
Fibrobacter_succinogenes%C9RKQ3 Fibrobacter_succinogenes%D9S819	SNNVDWFPR	7.79643	2
Fibrobacter_succinogenes%C9RKQ3 Fibrobacter_succinogenes%D9S819	SNNVDWFPR	7.03837	2
Fibrobacter_succinogenes%C9RKQ3 Fibrobacter_succinogenes%D9S819	SHEYFPR	6.95099	2
Fibrobacter_succinogenes%C9RKQ3 Fibrobacter_succinogenes%D9S819	VGFFGIPK	6.94176	2
Fibrobacter_succinogenes%C9RKQ3 Fibrobacter_succinogenes%D9S819	VGFFGIPK	6.46575	2
Fibrobacter_succinogenes%C9RKQ3 Fibrobacter_succinogenes%D9S819	VGFFGIPK	6.17142	2
Fibrobacter_succinogenes%C9RKQ3 Fibrobacter_succinogenes%D9S819	AIDRLTEAVK	5.83194	2
Fibrobacter_succinogenes%C9RKT4	AQVFKPDAAILAR	6.77499	3
Fibrobacter_succinogenes%C9RKT4	ENVPMVVAITKMDLPTA	5.26822	3
Fibrobacter_succinogenes%C9RKT4	THVVSGESG	5.18449	2
Fibrobacter_succinogenes%C9RKY1	NIIVLER	5.30503	2
Fibrobacter_succinogenes%C9RKY2	FGSEVFR	6.47086	2
Fibrobacter_succinogenes%C9RKY2	FGSEVFR	5.82284	2
Fibrobacter_succinogenes%C9RKY2	SPRQADLFILAGTITR	5.51154	3
Fibrobacter_succinogenes%C9RKY2	NDPEFKMDY	5.03981	2
Fibrobacter_succinogenes%C9RL01	DVNQALKDALMAYK	5.76494	3
Fibrobacter_succinogenes%C9RL05	AEAAPAPEAAAPAEAPK	11.6115	2
Fibrobacter_succinogenes%C9RL05	AEAAPAPEAAAPAEAPK	11.5658	2
Fibrobacter_succinogenes%C9RL05	AEAAPAPEAAAPAEAPK	11.1898	2
Fibrobacter_succinogenes%C9RL05	AEAPVAPAAEVK	9.37457	2
Fibrobacter_succinogenes%C9RL06	NGGILKEVLGLQIK	9.97942	2
Fibrobacter_succinogenes%C9RL06	GAFKDVSAEDAAK	9.47686	2
Fibrobacter_succinogenes%C9RL06	NGGILKEVLGLQIK	9.43594	2
Fibrobacter_succinogenes%C9RL06	GAFKDVSAEDAAK	9.01136	2
Fibrobacter_succinogenes%C9RL06	TLEAGLKPIICIGETLDQR	8.89546	3
Fibrobacter_succinogenes%C9RL06	ANTFKEIIDAAEAK	8.61242	2
Fibrobacter_succinogenes%C9RL06	ANTFKEIIDAAEAK	8.56594	2
Fibrobacter_succinogenes%C9RL06	ANTFKEIIDAAEAK	7.5937	2
Fibrobacter_succinogenes%C9RL06	DIDGGLIGGAGLK	7.01351	2
Fibrobacter_succinogenes%C9RL06	TLEAGLKPIICIGETLDQR	5.83378	3
Fibrobacter_succinogenes%C9RL06	VADVVKGTNVK	5.54991	2
Fibrobacter_succinogenes%C9RL06	VADVVKGTNVK	5.50758	2
Fibrobacter_succinogenes%C9RL08	YSSPVLIER	8.32151	2
Fibrobacter_succinogenes%C9RL08	YSSPVLIER	7.59042	2
Fibrobacter_succinogenes%C9RL15	LAVPENATK	6.06796	2
Fibrobacter_succinogenes%C9RL15	ESDTVGTNLK	5.23942	2
Fibrobacter_succinogenes%C9RL22	VSAVALDGIQLHAITR	13.8327	3
Fibrobacter_succinogenes%C9RL22	VSAVALDGIQLHAITR	13.0898	3
Fibrobacter_succinogenes%C9RL22	VSAVALDGIQLHAITR	12.4535	3
Fibrobacter_succinogenes%C9RL22	AGLPVDTNLLEAHYLSR	11.9049	3
Fibrobacter_succinogenes%C9RL22	AGLPVDTNLLEAHYLSR	10.3705	3
Fibrobacter_succinogenes%C9RL22	LVGGAGEETVVAR	9.51018	2
Fibrobacter_succinogenes%C9RL22	LVGGAGEETVVAR	9.48015	2
Fibrobacter_succinogenes%C9RL22	AGLPVDTNLLEAHYLSR	8.22536	3
Fibrobacter_succinogenes%C9RL22	VIQALIAANK	6.33557	2
Fibrobacter_succinogenes%C9RL22	QIPMAMATALR	5.25595	3
Fibrobacter_succinogenes%C9RL26	SLAAVLPLPEDFPYTIR	11.0688	2
Fibrobacter_succinogenes%C9RL26	AHGSAIFQR	9.24662	2
Fibrobacter_succinogenes%C9RL26	AHGSAIFQR	9.12306	2
Fibrobacter_succinogenes%C9RL26	SLAAVLPLPEDFPYTIR	8.96326	2
Fibrobacter_succinogenes%C9RL26	ILAIIGEGEAQNAQLAADAK	8.86165	2
Fibrobacter_succinogenes%C9RL26	EIGHGHLAER	8.32687	2
Fibrobacter_succinogenes%C9RL26	FAPDVLGVSAASLSIGLSELPFEQQVAAVR	8.11399	3
Fibrobacter_succinogenes%C9RL26	VITFETGR	7.97502	2
Fibrobacter_succinogenes%C9RL26	VITFETGR	7.82745	2
Fibrobacter_succinogenes%C9RL26	EIGHGHLAER	7.47775	2
Fibrobacter_succinogenes%C9RL26	EIGHGHLAER	7.43191	2
Fibrobacter_succinogenes%C9RL26	FAPDVLGVSAASLSIGLSELPFEQQVAAVR	7.1476	3
Fibrobacter_succinogenes%C9RL26	VITFETGR	7.07881	2
Fibrobacter_succinogenes%C9RL26	GIFSDLER	6.43779	2
Fibrobacter_succinogenes%C9RL26	GIFSDLER	5.51159	2
Fibrobacter_succinogenes%C9RL26	KVEDVVHVGDEVEVLCLGVDPK	5.1519	3
Fibrobacter_succinogenes%C9RL30	SAQVDTDNFDGLLAVAR	11.9117	2
Fibrobacter_succinogenes%C9RL30	SAQVDTDNFDGLLAVAR	10.9129	2
Fibrobacter_succinogenes%C9RL30	SAQVDTDNFDGLLAVAR	10.8602	2
Fibrobacter_succinogenes%C9RL30	VFGAEGINIASFSNK	8.36208	2
Fibrobacter_succinogenes%C9RL30	GLDVNDPDLAK	7.57546	2
Fibrobacter_succinogenes%C9RL30	GLDVNDPDLAK	7.179	2
Fibrobacter_succinogenes%C9RL30	IGVLVANYAR	7.10027	2
Fibrobacter_succinogenes%C9RL30	GLDVNDPDLAK	7.06217	2
Fibrobacter_succinogenes%C9RL30	IGVLVANYAR	6.74739	2
Fibrobacter_succinogenes%C9RL30	AGAGVNNITIDKASAK	6.72732	3
Fibrobacter_succinogenes%C9RL30	IGVLVANYAR	6.39364	2
Fibrobacter_succinogenes%C9RL30	GVTENLLNR	6.19983	2
Fibrobacter_succinogenes%C9RL30	TLGVVGLGK	5.9671	2
Fibrobacter_succinogenes%C9RL30	NADKAAAWVK	5.77517	2
Fibrobacter_succinogenes%C9RL33	LGIFDFER	7.52063	2
Fibrobacter_succinogenes%C9RL33	LGIFDFER	7.35128	2
Fibrobacter_succinogenes%C9RL33	LGIFDFER	7.21428	2
Fibrobacter_succinogenes%C9RL42 Fibrobacter_succinogenes%D9S827	TSLAELAPSR	7.68302	2
Fibrobacter_succinogenes%C9RL46	YTLAPVAK	10.3034	2
Fibrobacter_succinogenes%C9RL46	VLPGVAVLTDK	9.53758	2
Fibrobacter_succinogenes%C9RL46	VLPGVAVLTDK	8.52636	2
Fibrobacter_succinogenes%C9RL46	AFDQVLNNPPRPFLAILGGAK	8.07958	3
Fibrobacter_succinogenes%C9RL46	AFDQVLNNPPRPFLAILGGAK	7.83778	3
Fibrobacter_succinogenes%C9RL46	VLPGVAVLTDK	7.34805	2
Fibrobacter_succinogenes%C9RL46	AFDQVLNNPPRPFLAILGGAK	7.27792	3
Fibrobacter_succinogenes%C9RL46	LPTIQYALEKGAAVVLASHLGR	5.06341	3
Fibrobacter_succinogenes%C9RL47	SYDVSGDLNSTNSR	11.4571	2
Fibrobacter_succinogenes%C9RL47	SYDVSGDLNSTNSR	10.8261	2
Fibrobacter_succinogenes%C9RL47	GVYDIADFTAK	8.53233	2
Fibrobacter_succinogenes%C9RL47	GVYDIADFTAK	7.9127	2
Fibrobacter_succinogenes%C9RL47	GVYDIADFTAK	7.43068	2
Fibrobacter_succinogenes%C9RL62	RVGETEAR	5.52338	2,3,4
Fibrobacter_succinogenes%C9RL79	EAFAALNKR	7.03902	2
Fibrobacter_succinogenes%C9RL79	AFEEIVKK	6.34609	2
Fibrobacter_succinogenes%C9RL79	QWENWHNEK	5.57018	2
Fibrobacter_succinogenes%C9RL79	ESENASEEEIAIRK	5.29581	3
Fibrobacter_succinogenes%C9RLC2	GLAEAEAIKAQGLAEAEALNK	10.2691	3
Fibrobacter_succinogenes%C9RLC2	AGLRIPFFER	9.51049	3
Fibrobacter_succinogenes%C9RLC2	ADHLSLQLIQIDVK	9.41155	3
Fibrobacter_succinogenes%C9RLC2	ADHLSLQLIQIDVK	9.24198	3
Fibrobacter_succinogenes%C9RLC2	AGLRIPFFER	9.15516	3
Fibrobacter_succinogenes%C9RLC2	AGLRIPFFER	8.86224	2
Fibrobacter_succinogenes%C9RLC2	AGLRIPFFER	8.66777	3
Fibrobacter_succinogenes%C9RLC2	ISDNPDRLK	8.40352	2
Fibrobacter_succinogenes%C9RLC2	ISDNPDRLK	8.2257	2
Fibrobacter_succinogenes%C9RLC2	AGLRIPFFER	7.72816	2
Fibrobacter_succinogenes%C9RLC2	ISDNPDRLK	7.4035	2
Fibrobacter_succinogenes%C9RLC2	AGLRIPFFER	7.26077	2
Fibrobacter_succinogenes%C9RLD9	ALEGVEKPELV	8.74741	2
Fibrobacter_succinogenes%C9RLD9	ALEGVEKPELV	8.66889	2
Fibrobacter_succinogenes%C9RLD9	ALEGVEKPELV	8.57584	2
Fibrobacter_succinogenes%C9RLD9	ALEGVEKPELV	7.40243	2
Fibrobacter_succinogenes%C9RLD9	ISTNFLGR	6.99586	2
Fibrobacter_succinogenes%C9RLE0	ALDLDNNEAEVILK	6.97278	2
Fibrobacter_succinogenes%C9RLE5	VLNVEGYVAELGLLGK	10.318	2
Fibrobacter_succinogenes%C9RLE5	VLNVEGYVAELGLLGK	10.1585	2
Fibrobacter_succinogenes%C9RLE5	VLNVEGYVAELGLLGK	8.33312	2
Fibrobacter_succinogenes%C9RLE7	DLFAEFEEEAAAPATPATPEAK	9.6124	3
Fibrobacter_succinogenes%C9RLE7	DLFAEFEEEAAAPATPATPEAK	7.60466	2
Fibrobacter_succinogenes%C9RLE9	LAQVSVNLER	9.18484	2
Fibrobacter_succinogenes%C9RLE9	LAQVSVNLER	9.01595	2
Fibrobacter_succinogenes%C9RLE9	LYGSVTAGDIAEAITK	8.65969	2
Fibrobacter_succinogenes%C9RLE9	ANVPHLGK	7.92519	2
Fibrobacter_succinogenes%C9RLE9	ANVPHLGK	7.77272	2
Fibrobacter_succinogenes%C9RLE9	VFSDVEAQVK	7.3261	2
Fibrobacter_succinogenes%C9RLE9	AQIDLAEPIKQLGVYTVTVK	6.96538	3
Fibrobacter_succinogenes%C9RLE9	VWVVAEK	5.54393	2
Fibrobacter_succinogenes%C9RLE9	NYLFPR	5.35819	2
Fibrobacter_succinogenes%C9RLE9	NYLFPR	5.19636	2
Fibrobacter_succinogenes%C9RLF6	EGIEKFEGDIPVFLVPGVK	10.7832	3
Fibrobacter_succinogenes%C9RLF6	EGIEKFEGDIPVFLVPGVK	10.2246	3
Fibrobacter_succinogenes%C9RLF7	AHVHVQQVDSK	11.2786	2
Fibrobacter_succinogenes%C9RLF7	AHVHVQQVDSK	9.23899	2
Fibrobacter_succinogenes%C9RLF7	FNREHPDEPER	6.27514	2
Fibrobacter_succinogenes%C9RLF7	SGNPKLYELQ	5.41388	2
Fibrobacter_succinogenes%C9RLF7	SSLALGVDILLLPAKGMCGITP	5.21196	3
Fibrobacter_succinogenes%C9RLH7	TGISDLFHDLKANR	9.32112	3
Fibrobacter_succinogenes%C9RLH7	TGISDLFHDLKANR	9.26346	3
Fibrobacter_succinogenes%C9RLH7	SIEGKAPVAR	9.02816	2
Fibrobacter_succinogenes%C9RLH7	SIEGKAPVAR	8.19348	2
Fibrobacter_succinogenes%C9RLH7	EAAEAPAAEEAQA	7.34208	2
Fibrobacter_succinogenes%C9RLH7	IVVIDNRK	7.32752	2
Fibrobacter_succinogenes%C9RLH7	EAAEAPAAEEAQA	6.62517	2
Fibrobacter_succinogenes%C9RLH7	IVVIDNRK	6.50251	2
Fibrobacter_succinogenes%C9RLJ8	GLLNAGTDAK	6.77331	2
Fibrobacter_succinogenes%C9RLL0	ITHVDFIKIADDEFVK	13.1153	3
Fibrobacter_succinogenes%C9RLL0	DAAAAPAADAAAAAAPAAN	11.4917	2
Fibrobacter_succinogenes%C9RLL0	DAAAAPAADAAAAAAPAAN	11.2096	2
Fibrobacter_succinogenes%C9RLL0	TQGGLFSQEAR	10.9179	2
Fibrobacter_succinogenes%C9RLL0	AGQIPAVYYGK	10.6488	2
Fibrobacter_succinogenes%C9RLL0	IPVKLSGLPVGVK	10.6158	2
Fibrobacter_succinogenes%C9RLL0	DFKLPENVTLASGPR	10.2949	3
Fibrobacter_succinogenes%C9RLL0	DAAAAPAADAAAAAAPAAN	10.0328	2
Fibrobacter_succinogenes%C9RLL0	AGQIPAVYYGK	9.83629	2
Fibrobacter_succinogenes%C9RLL0	ITHVDFIKIADDEFVK	9.82735	3
Fibrobacter_succinogenes%C9RLL0	KAGQIPAVYYGK	9.70478	2
Fibrobacter_succinogenes%C9RLL0	KAGQIPAVYYGK	9.45683	3
Fibrobacter_succinogenes%C9RLL0	NISVSEIDLR	9.38195	2
Fibrobacter_succinogenes%C9RLL0	KAGQIPAVYYGK	9.28137	2
Fibrobacter_succinogenes%C9RLL0	ITHVDFIKIADDEFVK	9.06269	3
Fibrobacter_succinogenes%C9RLL0	YTLLDLEIDGK	8.92979	2
Fibrobacter_succinogenes%C9RLL0	KAGQIPAVYYGK	8.905	2
Fibrobacter_succinogenes%C9RLL0	NISVSEIDLR	8.90224	2
Fibrobacter_succinogenes%C9RLL0	DFKLPENVTLASGPR	8.60453	2
Fibrobacter_succinogenes%C9RLL0	TQGGLFSQEAR	8.56361	2
Fibrobacter_succinogenes%C9RLL0	DFKLPENVTLASGPR	8.55882	2
Fibrobacter_succinogenes%C9RLL0	TVIFTISSK	8.55576	2
Fibrobacter_succinogenes%C9RLL0	AGQIPAVYYGK	8.5065	2
Fibrobacter_succinogenes%C9RLL0	NISVSEIDLRK	8.48495	2
Fibrobacter_succinogenes%C9RLL0	KAGQIPAVYYGK	8.41506	3
Fibrobacter_succinogenes%C9RLL0	NISVSEIDLRK	8.16027	2
Fibrobacter_succinogenes%C9RLL0	YTLLDLEIDGK	8.11986	2
Fibrobacter_succinogenes%C9RLL0	NISVSEIDLRK	8.03658	2
Fibrobacter_succinogenes%C9RLL0	TQGGLFSQEAR	7.75407	2
Fibrobacter_succinogenes%C9RLL0	YTLLDLEIDGK	7.68917	1,2,3,4
Fibrobacter_succinogenes%C9RLL0	NISVSEIDLRK	7.44111	3
Fibrobacter_succinogenes%C9RLL0	ITHVDFIK	7.43659	2
Fibrobacter_succinogenes%C9RLL0	NISVSEIDLR	7.17573	2
Fibrobacter_succinogenes%C9RLL0	NISVSEIDLRK	7.13151	3
Fibrobacter_succinogenes%C9RLL0	LSGLPVGVK	6.7085	2
Fibrobacter_succinogenes%C9RLL0	LSGLPVGVK	6.61028	2
Fibrobacter_succinogenes%C9RLL0	SRVLGANR	6.21615	2
Fibrobacter_succinogenes%C9RLL0	LSGLPVGVK	6.19379	2
Fibrobacter_succinogenes%C9RLL0	IADDEFVK	5.85084	2
Fibrobacter_succinogenes%C9RLL0	NISVSEIDLRK	5.66509	3
Fibrobacter_succinogenes%C9RLL0	VLGANRDNAR	5.03997	2
Fibrobacter_succinogenes%C9RLQ3	AIESPVPYFDIVTTTTHK	13.8489	3
Fibrobacter_succinogenes%C9RLQ3	AIESPVPYFDIVTTTTHK	13.1719	3
Fibrobacter_succinogenes%C9RLQ3	AIESPVPYFDIVTTTTHK	12.261	3
Fibrobacter_succinogenes%C9RLQ3	MILAGFSAYSR	8.73586	2
Fibrobacter_succinogenes%C9RLQ3	LGTAAITTR	8.22382	2
Fibrobacter_succinogenes%C9RLQ3	AIQAKDDDAALAK	8.1988	2
Fibrobacter_succinogenes%C9RLQ3	GFDEEDTREVAR	7.89154	2
Fibrobacter_succinogenes%C9RLQ3	LGTAAITTR	7.84188	2
Fibrobacter_succinogenes%C9RLQ3	AVAFLEALQPEFQTYAK	7.42622	2
Fibrobacter_succinogenes%C9RLQ3	AVAFLEALQPEFQTYAK	7.03618	2
Fibrobacter_succinogenes%C9RLQ3	PEIYNIIQK	6.4886	2
Fibrobacter_succinogenes%C9RLQ3	AVAFLEALQPEFQTYAK	6.40013	2
Fibrobacter_succinogenes%C9RLQ3	GFDEEDTREVAR	6.29355	2
Fibrobacter_succinogenes%C9RLQ3	GFDEEDTREVAR	6.16455	3
Fibrobacter_succinogenes%C9RLQ3	NAQAMCAEMQ	5.60701	2
Fibrobacter_succinogenes%C9RLQ3	NLDWKR	5.03031	2
Fibrobacter_succinogenes%C9RLR1	SELNESVDWLVQNIK	10.5304	3
Fibrobacter_succinogenes%C9RLR1	ETGPALLKK	8.80679	2
Fibrobacter_succinogenes%C9RLR1	SLALQLAFASEAR	8.67199	2
Fibrobacter_succinogenes%C9RLR1	SELNESVDWLVQNIK	7.93599	2
Fibrobacter_succinogenes%C9RLR1	KASSSLFSR	7.63725	2
Fibrobacter_succinogenes%C9RLR1	SELNESVDWLVQNIK	7.60903	2
Fibrobacter_succinogenes%C9RLR1	TYYYAEEDYLPK	7.33146	2
Fibrobacter_succinogenes%C9RLR1	SELNESVDWLVQNIK	6.74456	3
Fibrobacter_succinogenes%C9RLR1	TWPDSPDAEK	6.26174	2
Fibrobacter_succinogenes%C9RLR1	SELNESVDWLVQNIK	5.92737	2
Fibrobacter_succinogenes%C9RLR1	SLALQLAFASEAREVGLDHT	5.85605	3
Fibrobacter_succinogenes%C9RLR1	VLSGCNSIGDKDTLVAR	5.56542	3
Fibrobacter_succinogenes%C9RLR1	LYPKSELNESVDWLVQNIK	5.44447	3
Fibrobacter_succinogenes%C9RLR1	AYLAWSGIR	5.04933	2
Fibrobacter_succinogenes%C9RLR3	SLQQQYEQQKAK	10.319	3
Fibrobacter_succinogenes%C9RLR3	SLQQQYEQQK	7.80819	2
Fibrobacter_succinogenes%C9RLR3	SLQQQYEQQK	7.64016	2
Fibrobacter_succinogenes%C9RLR3	SLQQQYEQQKAK	7.54121	3
Fibrobacter_succinogenes%C9RLR3	SLQQQYEQQK	7.46967	2
Fibrobacter_succinogenes%C9RLR3	SLQQQYEQQK	7.37988	2
Fibrobacter_succinogenes%C9RLR3	SLQQQYEQQK	7.07425	2
Fibrobacter_succinogenes%C9RLR3	GGIEYEVNAR	6.94251	2
Fibrobacter_succinogenes%C9RLR3	GGIEYEVNAR	6.18642	2
Fibrobacter_succinogenes%C9RLR3	GGIEYEVNAR	5.12106	2
Fibrobacter_succinogenes%C9RLR4	RAHSIAAQGGINAAK	15.2364	3
Fibrobacter_succinogenes%C9RLR4	RAHSIAAQGGINAAK	14.1235	3
Fibrobacter_succinogenes%C9RLR4	IPALRQEFWENVNVLGSEGSFNQNLER	13.6706	3
Fibrobacter_succinogenes%C9RLR4	GQTGQQLLLGAYQALMR	13.2702	3
Fibrobacter_succinogenes%C9RLR4	RAHSIAAQGGINAAK	13.1132	2
Fibrobacter_succinogenes%C9RLR4	IPALRQEFWENVNVLGSEGSFNQNLER	13.0455	3
Fibrobacter_succinogenes%C9RLR4	RAHSIAAQGGINAAK	13.0004	3
Fibrobacter_succinogenes%C9RLR4	AHSIAAQGGINAAK	12.9747	3
Fibrobacter_succinogenes%C9RLR4	RAHSIAAQGGINAAK	12.5807	2
Fibrobacter_succinogenes%C9RLR4	AHSIAAQGGINAAK	12.532	2
Fibrobacter_succinogenes%C9RLR4	VADFLEFAEVLTLDALHR	12.4825	3
Fibrobacter_succinogenes%C9RLR4	VADFLEFAEVLTLDALHR	12.1218	3
Fibrobacter_succinogenes%C9RLR4	VADFLEFAEVLTLDALHR	11.996	3
Fibrobacter_succinogenes%C9RLR4	GQTGQQLLLGAYQALMR	11.993	3
Fibrobacter_succinogenes%C9RLR4	GQTGQQLLLGAYQALMR	11.9842	3
Fibrobacter_succinogenes%C9RLR4	AHSIAAQGGINAAK	11.9755	2
Fibrobacter_succinogenes%C9RLR4	LFYDTVKGGDFR	11.8193	3
Fibrobacter_succinogenes%C9RLR4	AHSIAAQGGINAAK	11.8091	3
Fibrobacter_succinogenes%C9RLR4	GQTGQQLLLGAYQALMR	11.673	2
Fibrobacter_succinogenes%C9RLR4	NYKNDGDSVYR	11.6423	3
Fibrobacter_succinogenes%C9RLR4	VADFLEFAEVLTLDALHRK	11.5547	3
Fibrobacter_succinogenes%C9RLR4	GDGIAPELSKEPLTFDNVHLATR	11.4226	3
Fibrobacter_succinogenes%C9RLR4	LFYDTVKGGDFR	11.4154	3
Fibrobacter_succinogenes%C9RLR4	VADFLEFAEVLTLDALHR	11.3408	3
Fibrobacter_succinogenes%C9RLR4	VADFLEFAEVLTLDALHRK	11.2522	3
Fibrobacter_succinogenes%C9RLR4	VADFLEFAEVLTLDALHR	11.2103	3
Fibrobacter_succinogenes%C9RLR4	NYKNDGDSVYR	11.2059	3
Fibrobacter_succinogenes%C9RLR4	AHSIAAQGGINAAK	11.2049	2
Fibrobacter_succinogenes%C9RLR4	IPALRQEFWENVNVLGSEGSFNQNLER	11.1862	3
Fibrobacter_succinogenes%C9RLR4	VADFLEFAEVLTLDALHRK	11.1164	3
Fibrobacter_succinogenes%C9RLR4	IPGGSIEEKWTK	11.0189	2
Fibrobacter_succinogenes%C9RLR4	VADFLEFAEVLTLDALHRK	11.0139	3
Fibrobacter_succinogenes%C9RLR4	VADFLEFAEVLTLDALHR	10.8965	3
Fibrobacter_succinogenes%C9RLR4	VADFLEFAEVLTLDALHR	10.8913	3
Fibrobacter_succinogenes%C9RLR4	RVADFLEFAEVLTLDALHR	10.8365	3
Fibrobacter_succinogenes%C9RLR4	KFTVIVVGTGLAGASAAASLGELGYNVK	10.7495	3
Fibrobacter_succinogenes%C9RLR4	RAHSIAAQGGINAAK	10.559	2
Fibrobacter_succinogenes%C9RLR4	GDGIAPELSKEPLTFDNVHLATR	10.4123	3
Fibrobacter_succinogenes%C9RLR4	VADFLEFAEVLTLDALHR	10.3919	2
Fibrobacter_succinogenes%C9RLR4	LFYDTVKGGDFR	10.3593	2
Fibrobacter_succinogenes%C9RLR4	LFYDTVKGGDFR	10.301	3
Fibrobacter_succinogenes%C9RLR4	LFYDTVKGGDFR	10.301	2
Fibrobacter_succinogenes%C9RLR4	VADFLEFAEVLTLDALHRK	10.2651	3
Fibrobacter_succinogenes%C9RLR4	VADFLEFAEVLTLDALHR	10.2438	3
Fibrobacter_succinogenes%C9RLR4	VADFLEFAEVLTLDALHRK	10.2309	3
Fibrobacter_succinogenes%C9RLR4	VADFLEFAEVLTLDALHRK	10.2188	3
Fibrobacter_succinogenes%C9RLR4	VADFLEFAEVLTLDALHR	10.2036	3
Fibrobacter_succinogenes%C9RLR4	VADFLEFAEVLTLDALHR	10.1738	3
Fibrobacter_succinogenes%C9RLR4	VADFLEFAEVLTLDALHR	10.1583	3
Fibrobacter_succinogenes%C9RLR4	SFGGTQVSR	9.98641	2
Fibrobacter_succinogenes%C9RLR4	SFGGTQVSR	9.89859	2
Fibrobacter_succinogenes%C9RLR4	VADFLEFAEVLTLDALHRK	9.88199	2
Fibrobacter_succinogenes%C9RLR4	GQTGQQLLLGAYQALMR	9.85274	2
Fibrobacter_succinogenes%C9RLR4	GQTGQQLLLGAYQALMR	9.7883	2
Fibrobacter_succinogenes%C9RLR4	VADFLEFAEVLTLDALHRK	9.7739	4
Fibrobacter_succinogenes%C9RLR4	GYFVIPFTIGGYFAGTKLEK	9.73573	3
Fibrobacter_succinogenes%C9RLR4	IPGGSIEEKWTK	9.71196	2
Fibrobacter_succinogenes%C9RLR4	QAVYLDFADAIQR	9.59917	2
Fibrobacter_succinogenes%C9RLR4	LGASALMQGLSDGYFVIPFTIGGYFAGTKLEK	9.57212	3
Fibrobacter_succinogenes%C9RLR4	SFGGTQVSR	9.56266	2
Fibrobacter_succinogenes%C9RLR4	VADFLEFAEVLTLDALHR	9.54791	3
Fibrobacter_succinogenes%C9RLR4	GYFVIPFTIGGYFAGTKLEK	9.5163	3
Fibrobacter_succinogenes%C9RLR4	LFYDTVKGGDFR	9.49749	2
Fibrobacter_succinogenes%C9RLR4	VADFLEFAEVLTLDALHRK	9.49563	4
Fibrobacter_succinogenes%C9RLR4	VADFLEFAEVLTLDALHR	9.41328	2
Fibrobacter_succinogenes%C9RLR4	LAENSNLIIDQCVAQGVPFGR	9.3215	3
Fibrobacter_succinogenes%C9RLR4	VADFLEFAEVLTLDALHRK	9.31293	2
Fibrobacter_succinogenes%C9RLR4	VADFLEFAEVLTLDALHRK	9.31139	2
Fibrobacter_succinogenes%C9RLR4	VADFLEFAEVLTLDALHRK	9.28972	3
Fibrobacter_succinogenes%C9RLR4	NYKNDGDSVYR	9.21907	2
Fibrobacter_succinogenes%C9RLR4	VADFLEFAEVLTLDALHRK	9.1554	4
Fibrobacter_succinogenes%C9RLR4	AHSIAAQGGINAAK	9.14643	2
Fibrobacter_succinogenes%C9RLR4	QAVYLDFADAIQR	9.13409	2
Fibrobacter_succinogenes%C9RLR4	SFGGTQVSR	9.05775	2
Fibrobacter_succinogenes%C9RLR4	VADFLEFAEVLTLDALHRK	9.02243	4
Fibrobacter_succinogenes%C9RLR4	GQTGQQLLLGAYQALMR	9.01011	3
Fibrobacter_succinogenes%C9RLR4	LAENSNLIIDQCVAQGVPFGR	8.9324	3
Fibrobacter_succinogenes%C9RLR4	LGASALMQGLSDGYFVIPFTIGGYFAGTKLEK	8.91715	3
Fibrobacter_succinogenes%C9RLR4	IPGGSIEEKWTK	8.87258	2
Fibrobacter_succinogenes%C9RLR4	VADFLEFAEVLTLDALHRK	8.85993	4
Fibrobacter_succinogenes%C9RLR4	VADFLEFAEVLTLDALHR	8.85937	2
Fibrobacter_succinogenes%C9RLR4	LAENSNLIIDQCVAQGVPFGR	8.83632	3
Fibrobacter_succinogenes%C9RLR4	LAENSNLIIDQCVAQGVPFGR	8.82974	3
Fibrobacter_succinogenes%C9RLR4	YPSFGNLVPR	8.8221	2
Fibrobacter_succinogenes%C9RLR4	VADFLEFAEVLTLDALHRK	8.80434	4
Fibrobacter_succinogenes%C9RLR4	QAVYLDFADAIQR	8.7744	2
Fibrobacter_succinogenes%C9RLR4	NEAGLKTALEK	8.69756	2
Fibrobacter_succinogenes%C9RLR4	LAENSNLIIDQCVAQGVPFGR	8.66384	3
Fibrobacter_succinogenes%C9RLR4	LVNPANKR	8.47136	2
Fibrobacter_succinogenes%C9RLR4	LFYDTVKGGDFR	8.43211	2
Fibrobacter_succinogenes%C9RLR4	LFYDTVKGGDFR	8.41995	2
Fibrobacter_succinogenes%C9RLR4	NEAGLKTALEK	8.37751	2
Fibrobacter_succinogenes%C9RLR4	LGASALMQGLSDGYFVIPFTIGGYFAGTKLEK	8.19201	3
Fibrobacter_succinogenes%C9RLR4	EYGGLLDNR	8.16024	2
Fibrobacter_succinogenes%C9RLR4	NEAGLKTALEK	8.14101	2
Fibrobacter_succinogenes%C9RLR4	TALEKIPALR	8.13137	2
Fibrobacter_succinogenes%C9RLR4	LAENSNLIIDQCVAQGVPFGREYGGLLDNR	8.10888	3
Fibrobacter_succinogenes%C9RLR4	LFYDTVKGGDFR	8.09561	3
Fibrobacter_succinogenes%C9RLR4	LGASALMQGLSDGYFVIPFTIGGYFAGTKLEK	8.06666	3
Fibrobacter_succinogenes%C9RLR4	NYKNDGDSVYR	8.01709	2,3,4
Fibrobacter_succinogenes%C9RLR4	LLSIKGHR	8.00946	2
Fibrobacter_succinogenes%C9RLR4	QAVYLDFADAIQR	7.90424	2
Fibrobacter_succinogenes%C9RLR4	LAENSNLIIDQCVAQGVPFGREYGGLLDNR	7.84455	3
Fibrobacter_succinogenes%C9RLR4	SFGGTQVSR	7.82636	2
Fibrobacter_succinogenes%C9RLR4	TALEKIPALR	7.81902	2
Fibrobacter_succinogenes%C9RLR4	VADFLEFAEVLTLDALHR	7.79458	3
Fibrobacter_succinogenes%C9RLR4	QAVYLDFADAIQR	7.7574	2
Fibrobacter_succinogenes%C9RLR4	GQTGQQLLLGAYQALMR	7.70132	3
Fibrobacter_succinogenes%C9RLR4	QAVYLDFADAIQR	7.64893	2
Fibrobacter_succinogenes%C9RLR4	VADFLEFAEVLTLDALHRK	7.6233	3
Fibrobacter_succinogenes%C9RLR4	QAVYLDFADAIQR	7.60751	2
Fibrobacter_succinogenes%C9RLR4	YGNLFQMYEK	7.60378	2
Fibrobacter_succinogenes%C9RLR4	SFGGTQVSR	7.5567	2
Fibrobacter_succinogenes%C9RLR4	EYGGLLDNR	7.53415	2
Fibrobacter_succinogenes%C9RLR4	NDGRIWVPR	7.50661	2
Fibrobacter_succinogenes%C9RLR4	LGASALMQGLSDGYFVIPFTIGGYFAGTKLEK	7.50462	3
Fibrobacter_succinogenes%C9RLR4	VADFLEFAEVLTLDALHRK	7.50346	4
Fibrobacter_succinogenes%C9RLR4	LLSIKGHR	7.48939	2
Fibrobacter_succinogenes%C9RLR4	EYGGLLDNR	7.48396	2
Fibrobacter_succinogenes%C9RLR4	IHKLLSIK	7.4777	2
Fibrobacter_succinogenes%C9RLR4	LGASALMQGLSDGYFVIPFTIGGYFAGTK	7.47699	3
Fibrobacter_succinogenes%C9RLR4	LLSIKGHR	7.45674	2
Fibrobacter_succinogenes%C9RLR4	LAENSNLIIDQCVAQGVPFGREYGGLLDNR	7.37125	3
Fibrobacter_succinogenes%C9RLR4	YGNLFQMYEK	7.36061	2
Fibrobacter_succinogenes%C9RLR4	YPSFGNLVPR	7.34077	2
Fibrobacter_succinogenes%C9RLR4	LTLMSESLR	7.27915	2
Fibrobacter_succinogenes%C9RLR4	IPGGSIEEKWTK	7.24342	3
Fibrobacter_succinogenes%C9RLR4	YGNLFQMYEKITDED	7.15751	2
Fibrobacter_succinogenes%C9RLR4	GQTGQQLLLGAYQALMR	7.12424	2
Fibrobacter_succinogenes%C9RLR4	GQTGQQLLLGAYQALMR	6.96798	3
Fibrobacter_succinogenes%C9RLR4	YGNLFQMYEK	6.92259	2
Fibrobacter_succinogenes%C9RLR4	LAENSNLIIDQCVAQGVPFGR	6.91016	3
Fibrobacter_succinogenes%C9RLR4	LGASALMQGLSDGYFVIPFTIGGYFAGTKLEK	6.90454	4
Fibrobacter_succinogenes%C9RLR4	IHKLLSIK	6.84679	2
Fibrobacter_succinogenes%C9RLR4	LVNPANKR	6.79617	2
Fibrobacter_succinogenes%C9RLR4	NYKNDGDSVYR	6.79421	2
Fibrobacter_succinogenes%C9RLR4	IPGGSIEEK	6.74061	2
Fibrobacter_succinogenes%C9RLR4	LVNPANKR	6.73592	2
Fibrobacter_succinogenes%C9RLR4	YPSFGNLVPR	6.73382	2
Fibrobacter_succinogenes%C9RLR4	FADAIQR	6.63768	2
Fibrobacter_succinogenes%C9RLR4	LTLMSESLR	6.39792	2
Fibrobacter_succinogenes%C9RLR4	IHKLLSIK	6.36294	2
Fibrobacter_succinogenes%C9RLR4	YGNLFQMYEK	6.35623	2
Fibrobacter_succinogenes%C9RLR4	LTLMSESLR	6.31485	2
Fibrobacter_succinogenes%C9RLR4	VADFLEFAEVLTLDALHRK	6.2171	3
Fibrobacter_succinogenes%C9RLR4	LFYDTVK	6.14505	2
Fibrobacter_succinogenes%C9RLR4	LFYDTVKGGDFR	6.08794	3
Fibrobacter_succinogenes%C9RLR4	LFYDTVK	5.98987	2
Fibrobacter_succinogenes%C9RLR4	KFTVIVVGTGLAGASAAASLGELGYNVK	5.97468	3
Fibrobacter_succinogenes%C9RLR4	IPGGSIEEK	5.96411	2
Fibrobacter_succinogenes%C9RLR4	VADFLEFAEVLTLDALHRK	5.91228	3
Fibrobacter_succinogenes%C9RLR4	NYKNDGDSVYR	5.8794	2
Fibrobacter_succinogenes%C9RLR4	VADFLEFAEVLTLDALHRK	5.74078	4
Fibrobacter_succinogenes%C9RLR4	NYKNDGDSVYR	5.70359	2
Fibrobacter_succinogenes%C9RLR4	IPGGSIEEKWTK	5.6743	3
Fibrobacter_succinogenes%C9RLR4	IPGGSIEEK	5.63984	2
Fibrobacter_succinogenes%C9RLR4	VADFLEFAEVLTLDALHRK	5.60768	4
Fibrobacter_succinogenes%C9RLR4	VADFLEFAEVLTLDALHRK	5.57253	3
Fibrobacter_succinogenes%C9RLR4	EYGGLLDNR	5.43386	2
Fibrobacter_succinogenes%C9RLR4	VADFLEFAEVLTLDALHRK	5.37607	4
Fibrobacter_succinogenes%C9RLR4	LFYDTVK	5.34574	2
Fibrobacter_succinogenes%C9RLR4	LAENSNLIIDQ	5.33797	2
Fibrobacter_succinogenes%C9RLR4	LAENSNLIIDQ	5.2656	2
Fibrobacter_succinogenes%C9RLR4	VSESDAAFEDCKK	5.14652	3
Fibrobacter_succinogenes%C9RLR4	EYGGLLDNR	5.09305	2
Fibrobacter_succinogenes%C9RLR4	VADFLEFAEVLTLDALHRK	5.09026	3
Fibrobacter_succinogenes%C9RLR4	YGNLFQMYEKITDED	5.05162	2
Fibrobacter_succinogenes%C9RLR4	NYKNDGDSVYR	5.02777	2
Fibrobacter_succinogenes%C9RLR5	SGLNLTLKIWR	7.53592	3
Fibrobacter_succinogenes%C9RLR5	SGLNLTLK	6.86952	2
Fibrobacter_succinogenes%C9RLR5	SGLNLTLK	6.52472	2
Fibrobacter_succinogenes%C9RLR5	SGLNLTLK	6.20804	2
Fibrobacter_succinogenes%C9RLR5	SGLNLTLKIWR	5.13825	3
Fibrobacter_succinogenes%C9RLR5 Fibrobacter_succinogenes%C9RLS3	VSHLSFLPQGKVEAK	12.9478	3
Fibrobacter_succinogenes%C9RLR5 Fibrobacter_succinogenes%C9RLS3	VSHLSFLPQGKVEAK	12.2202	3
Fibrobacter_succinogenes%C9RLR5 Fibrobacter_succinogenes%C9RLS3	VSHLSFLPQGKVEAK	12.1054	3
Fibrobacter_succinogenes%C9RLR5 Fibrobacter_succinogenes%C9RLS3	TAFDRIIQAGGFVSVNTGAAPEASTIPVPK	10.1454	3
Fibrobacter_succinogenes%C9RLR5 Fibrobacter_succinogenes%C9RLS3	VSHLSFLPQGK	9.99278	2
Fibrobacter_succinogenes%C9RLR5 Fibrobacter_succinogenes%C9RLS3	TAFDRIIQAGGFVSVNTGAAPEASTIPVPK	9.71622	3
Fibrobacter_succinogenes%C9RLR5 Fibrobacter_succinogenes%C9RLS3	VSHLSFLPQGK	9.61059	2
Fibrobacter_succinogenes%C9RLR5 Fibrobacter_succinogenes%C9RLS3	VSHLSFLPQGKVEAK	9.21455	2
Fibrobacter_succinogenes%C9RLR5 Fibrobacter_succinogenes%C9RLS3	FKDGDTIVIEPWR	9.15032	2
Fibrobacter_succinogenes%C9RLR5 Fibrobacter_succinogenes%C9RLS3	TAFDRIIQAGGFVSVNTGAAPEASTIPVPK	9.08333	3
Fibrobacter_succinogenes%C9RLR5 Fibrobacter_succinogenes%C9RLS3	VSHLSFLPQGKVEAK	8.98403	2
Fibrobacter_succinogenes%C9RLR5 Fibrobacter_succinogenes%C9RLS3	FKDGDTIVIEPWR	8.91222	2
Fibrobacter_succinogenes%C9RLR5 Fibrobacter_succinogenes%C9RLS3	VSHLSFLPQGK	8.79472	3
Fibrobacter_succinogenes%C9RLR5 Fibrobacter_succinogenes%C9RLS3	FKDGDTIVIEPWR	8.75258	3
Fibrobacter_succinogenes%C9RLR5 Fibrobacter_succinogenes%C9RLS3	FKDGDTIVIEPWR	8.58769	2
Fibrobacter_succinogenes%C9RLR5 Fibrobacter_succinogenes%C9RLS3	FKDGDTIVIEPWR	8.42275	3
Fibrobacter_succinogenes%C9RLR5 Fibrobacter_succinogenes%C9RLS3	TKGQFETVK	8.24213	2
Fibrobacter_succinogenes%C9RLR5 Fibrobacter_succinogenes%C9RLS3	IIQAGGFVSVNTGAAPEASTIPVPK	8.24197	3
Fibrobacter_succinogenes%C9RLR5 Fibrobacter_succinogenes%C9RLS3	VSHLSFLPQGK	8.23617	3
Fibrobacter_succinogenes%C9RLR5 Fibrobacter_succinogenes%C9RLS3	EYLGATVTYAEK	8.1939	2
Fibrobacter_succinogenes%C9RLR5 Fibrobacter_succinogenes%C9RLS3	IIQAGGFVSVNTGAAPEASTIPVPK	8.053	3
Fibrobacter_succinogenes%C9RLR5 Fibrobacter_succinogenes%C9RLS3	TKGQFETVK	8.04666	2
Fibrobacter_succinogenes%C9RLR5 Fibrobacter_succinogenes%C9RLS3	EYLGATVTYAEK	8.01603	2
Fibrobacter_succinogenes%C9RLR5 Fibrobacter_succinogenes%C9RLS3	VSHLSFLPQGK	7.99921	2
Fibrobacter_succinogenes%C9RLR5 Fibrobacter_succinogenes%C9RLS3	TIVIEPWR	7.99797	2
Fibrobacter_succinogenes%C9RLR5 Fibrobacter_succinogenes%C9RLS3	VSHLSFLPQGK	7.95983	3
Fibrobacter_succinogenes%C9RLR5 Fibrobacter_succinogenes%C9RLS3	IIQAGGFVSVNTGAAPEASTIPVPK	7.95038	2
Fibrobacter_succinogenes%C9RLR5 Fibrobacter_succinogenes%C9RLS3	TIVIEPWR	7.88708	2
Fibrobacter_succinogenes%C9RLR5 Fibrobacter_succinogenes%C9RLS3	FKDGDTIVIEPWR	7.88034	3
Fibrobacter_succinogenes%C9RLR5 Fibrobacter_succinogenes%C9RLS3	IIQAGGFVSVNTGAAPEASTIPVPK	7.8171	2
Fibrobacter_succinogenes%C9RLR5 Fibrobacter_succinogenes%C9RLS3	EYLGATVTYAEK	7.74275	2
Fibrobacter_succinogenes%C9RLR5 Fibrobacter_succinogenes%C9RLS3	AAAFPVIRD	7.73058	2
Fibrobacter_succinogenes%C9RLR5 Fibrobacter_succinogenes%C9RLS3	IIQAGGFVSVNTGAAPEASTIPVPK	7.7068	2
Fibrobacter_succinogenes%C9RLR5 Fibrobacter_succinogenes%C9RLS3	IIQAGGFVSVNTGAAPEASTIPVPK	7.25763	3
Fibrobacter_succinogenes%C9RLR5 Fibrobacter_succinogenes%C9RLS3	NASAMLFVSAK	7.21246	2
Fibrobacter_succinogenes%C9RLR5 Fibrobacter_succinogenes%C9RLS3	FKDGDTIVIEPWR	6.91002	3
Fibrobacter_succinogenes%C9RLR5 Fibrobacter_succinogenes%C9RLS3	DGDTIVIEPWR	6.90433	2
Fibrobacter_succinogenes%C9RLR5 Fibrobacter_succinogenes%C9RLS3	GDTIVIEPWR	6.8418	2
Fibrobacter_succinogenes%C9RLR5 Fibrobacter_succinogenes%C9RLS3	DGDTIVIEPWR	6.7933	2
Fibrobacter_succinogenes%C9RLR5 Fibrobacter_succinogenes%C9RLS3	GDTIVIEPWR	6.6724	2
Fibrobacter_succinogenes%C9RLR5 Fibrobacter_succinogenes%C9RLS3	DGDTIVIEPWR	6.59834	2
Fibrobacter_succinogenes%C9RLR5 Fibrobacter_succinogenes%C9RLS3	TIVIEPWR	6.44053	2
Fibrobacter_succinogenes%C9RLR5 Fibrobacter_succinogenes%C9RLS3	IIQAGGFVSVNTGAAPEASTIPVPK	6.4189	3
Fibrobacter_succinogenes%C9RLR5 Fibrobacter_succinogenes%C9RLS3	NASAMLFVSAK	6.3494	2
Fibrobacter_succinogenes%C9RLR5 Fibrobacter_succinogenes%C9RLS3	NASAMLFVSAK	6.34639	2
Fibrobacter_succinogenes%C9RLR5 Fibrobacter_succinogenes%C9RLS3	GDTIVIEPWR	6.21976	2
Fibrobacter_succinogenes%C9RLR5 Fibrobacter_succinogenes%C9RLS3	GITVDYIAK	6.17635	2
Fibrobacter_succinogenes%C9RLR5 Fibrobacter_succinogenes%C9RLS3	GITVDYIAK	5.96964	2
Fibrobacter_succinogenes%C9RLR5 Fibrobacter_succinogenes%C9RLS3	AAAFPVIRDCAVDR	5.36562	3
Fibrobacter_succinogenes%C9RLR5 Fibrobacter_succinogenes%C9RLS3	AAAFPVIR	5.33566	2
Fibrobacter_succinogenes%C9RLS4	TAADDSFNKVK	7.75855	2
Fibrobacter_succinogenes%C9RLT0	APIPADVPIDFAAFFR	14.475	2
Fibrobacter_succinogenes%C9RLT0	ARAPIPADVPIDFAAFFR	13.5048	3
Fibrobacter_succinogenes%C9RLT0	APIPADVPIDFAAFFR	13.2304	3
Fibrobacter_succinogenes%C9RLT0	APIPADVPIDFAAFFR	13.131	2
Fibrobacter_succinogenes%C9RLT0	APIPADVPIDFAAFFR	12.762	3
Fibrobacter_succinogenes%C9RLT0	ARAPIPADVPIDFAAFFR	12.5498	3
Fibrobacter_succinogenes%C9RLT0	APIPADVPIDFAAFFR	11.9476	2
Fibrobacter_succinogenes%C9RLT0	IVIQGHTDNRGK	11.2387	2
Fibrobacter_succinogenes%C9RLT0	APIPADVPIDFAAFFR	10.7117	2
Fibrobacter_succinogenes%C9RLT0	IVIQGHTDNRGK	10.6415	2
Fibrobacter_succinogenes%C9RLT0	IVIQGHTDNRGK	9.88045	3
Fibrobacter_succinogenes%C9RLT0	VPIDFAAFFR	9.5207	2
Fibrobacter_succinogenes%C9RLT0	AAEDESVAKEWFISK	9.29504	3
Fibrobacter_succinogenes%C9RLT0	VPIDFAAFFR	9.21756	2
Fibrobacter_succinogenes%C9RLT0	VGYIGNVTASLK	8.8926	2
Fibrobacter_succinogenes%C9RLT0	VGYIGNVTASLK	8.74789	2
Fibrobacter_succinogenes%C9RLT0	TGFVGVNK	8.66015	2
Fibrobacter_succinogenes%C9RLT0	AAEDESVAKEWFISK	8.3125	3
Fibrobacter_succinogenes%C9RLT0	IVIQGHTDNRGK	7.9518	3
Fibrobacter_succinogenes%C9RLT0	TGFVGVNK	7.88705	2
Fibrobacter_succinogenes%C9RLT0	ILKGIAQK	7.24593	2
Fibrobacter_succinogenes%C9RLT0	ILKGIAQK	7.12997	2
Fibrobacter_succinogenes%C9RLT0	KLGYYFEK	5.45261	2
Fibrobacter_succinogenes%C9RLT0	YSFKTSK	5.15533	2
Fibrobacter_succinogenes%C9RLU8 Fibrobacter_succinogenes%D9S889	SYLNSVSSK	9.21398	2
Fibrobacter_succinogenes%C9RLU8 Fibrobacter_succinogenes%D9S889	SLPVEAYVR	8.81337	2
Fibrobacter_succinogenes%C9RLU8 Fibrobacter_succinogenes%D9S889	VTQAEVDKAVK	8.77425	2
Fibrobacter_succinogenes%C9RLU8 Fibrobacter_succinogenes%D9S889	VTQAEVDKAVK	8.54146	2
Fibrobacter_succinogenes%C9RLU8 Fibrobacter_succinogenes%D9S889	SYLNSVSSK	8.24511	2
Fibrobacter_succinogenes%C9RLU8 Fibrobacter_succinogenes%D9S889	SYLNSVSSK	7.75297	2
Fibrobacter_succinogenes%C9RLU8 Fibrobacter_succinogenes%D9S889	SLPVEAYVR	7.37427	2
Fibrobacter_succinogenes%C9RLW9	INVFSEKEK	6.38427	2
Fibrobacter_succinogenes%C9RLW9	INVFSEKEK	5.6103	2
Fibrobacter_succinogenes%C9RLY9	ILGISLLTLLLSSSVA	6.12085	2
Fibrobacter_succinogenes%C9RLY9	ILGISLLTLLLSSSVA	5.06088	2
Fibrobacter_succinogenes%C9RLY9 Fibrobacter_succinogenes%D9S8W0	VQNGTIALTDSGVVIDVK	5.66675	3
Fibrobacter_succinogenes%C9RLY9 Fibrobacter_succinogenes%D9S8W0	SELNVSEYR	5.42458	2
Fibrobacter_succinogenes%C9RLY9 Fibrobacter_succinogenes%D9S8W0	SELNVSEYR	5.17243	2
Fibrobacter_succinogenes%C9RLY9 Fibrobacter_succinogenes%D9S8W0	VQNGTIALTDSGVVIDVK	5.01559	3
Fibrobacter_succinogenes%C9RM16	LGILPNVAVR	8.22803	2
Fibrobacter_succinogenes%C9RM16	LGILPNVAVR	7.59383	2
Fibrobacter_succinogenes%C9RM28 Fibrobacter_succinogenes%D9S8Z7	LEGDLDITNLTTPVVK	6.81004	2
Fibrobacter_succinogenes%C9RM28 Fibrobacter_succinogenes%D9S8Z7	TVNEGKEK	5.04904	2
Fibrobacter_succinogenes%C9RM28 Fibrobacter_succinogenes%D9S8Z7	TVNEGKEK	5.0084	2
Fibrobacter_succinogenes%C9RM35	NIGELFIR	6.1507	2
Fibrobacter_succinogenes%C9RM35	NIGELFIR	5.78524	2
Fibrobacter_succinogenes%C9RM86	IAEKEGAYAVAHGATGK	16.6964	3
Fibrobacter_succinogenes%C9RM86	IAEKEGAYAVAHGATGK	13.3709	3
Fibrobacter_succinogenes%C9RM86	IAEKEGAYAVAHGATGK	12.3582	3
Fibrobacter_succinogenes%C9RM86	TNVDFGGVPSLKK	9.18608	2
Fibrobacter_succinogenes%C9RM86	TNVDFGGVPSLKK	9.0487	2
Fibrobacter_succinogenes%C9RM86	EFLEEYVWPTVR	8.36641	2
Fibrobacter_succinogenes%C9RM86	MGAVELLEFLNEIGGK	7.96809	2
Fibrobacter_succinogenes%C9RM86	GNIIPAGIK	7.87755	2
Fibrobacter_succinogenes%C9RM86	TNVDFGGVPSLKK	7.85117	2
Fibrobacter_succinogenes%C9RM86	EFLEEYVWPTVR	7.7133	2
Fibrobacter_succinogenes%C9RM86	EFLEEYVWPTVR	7.70639	2
Fibrobacter_succinogenes%C9RM86	GVYETPGGTLLYK	7.6949	2
Fibrobacter_succinogenes%C9RM86	GVYETPGGTLLYK	7.1577	2
Fibrobacter_succinogenes%C9RM86	GVYETPGGTLLYK	7.02328	2
Fibrobacter_succinogenes%C9RM86	MGAVELLEFLNEIGGK	6.85965	3
Fibrobacter_succinogenes%C9RM86	LEVIAPWKD	6.30634	2
Fibrobacter_succinogenes%C9RM86	LEVIAPWKD	6.28755	2
Fibrobacter_succinogenes%C9RM86	GNIIPAGIK	6.08265	2
Fibrobacter_succinogenes%C9RM86	ELTYAALNPKLEVIAPWK	5.23044	3
Fibrobacter_succinogenes%C9RM98	TTPAGPTAEEIAR	10.4518	2
Fibrobacter_succinogenes%C9RM98	TTPAGPTAEEIAR	10.2247	2
Fibrobacter_succinogenes%C9RM98	TGYGSYLPLEK	8.39099	2
Fibrobacter_succinogenes%C9RM98	TGYGSYLPLEK	8.21394	2
Fibrobacter_succinogenes%C9RM98	TGYGSYLPLEK	7.34067	2
Fibrobacter_succinogenes%C9RM98	GFVPASEIPAEIK	6.77406	2
Fibrobacter_succinogenes%C9RM98	ASSQHTLIDR	6.55302	2
Fibrobacter_succinogenes%C9RM98	GFVPASEIPAEIK	6.34134	2
Fibrobacter_succinogenes%C9RM98	QFQSPIASEAATEVAAFGQFNVPQVR	5.70822	3
Fibrobacter_succinogenes%C9RM98	GFVPASEIPAEIK	5.61922	2
Fibrobacter_succinogenes%C9RM98	FSECVYQAPNYYYLR	5.30419	3
Fibrobacter_succinogenes%C9RMA5	STEPNFLALQQK	7.55654	2
Fibrobacter_succinogenes%C9RMA5	STEPNFLALQQK	6.85631	2
Fibrobacter_succinogenes%C9RMA7	AINYLDLPIGR	9.27909	2
Fibrobacter_succinogenes%C9RMA7	AINYLDLPIGR	6.63605	2
Fibrobacter_succinogenes%C9RMA7	AINYLDLPIGR	6.00854	2
Fibrobacter_succinogenes%C9RMA8	LTINVEPK	7.01247	2
Fibrobacter_succinogenes%C9RMA8	LTINVEPK	6.39617	2
Fibrobacter_succinogenes%C9RMA8	GKYFAAR	5.80787	2
Fibrobacter_succinogenes%C9RMC5	VVEKPTLAALDFAAYFANPIR	12.5052	3
Fibrobacter_succinogenes%C9RMC5	VVEKPTLAALDFAAYFANPIR	11.632	3
Fibrobacter_succinogenes%C9RMC5	VVEKPTLAALDFAAYFANPIR	11.1737	3
Fibrobacter_succinogenes%C9RMC5	ALNEVEAVKWNEPDVFR	9.91561	3
Fibrobacter_succinogenes%C9RMC5	ALNEVEAVKWNEPDVFR	9.72521	3
Fibrobacter_succinogenes%C9RMC5	ILYAQTGDDALAK	7.48046	2
Fibrobacter_succinogenes%C9RMC5	ILYAQTGDDALAK	6.96455	2
Fibrobacter_succinogenes%C9RMC5	ILYAQTGDDALAK	6.25765	2
Fibrobacter_succinogenes%C9RMC5	KLSLSLLSLAGLS	5.10226	2
Fibrobacter_succinogenes%C9RME1	FQPFDIFKDVVYTPIVR	10.1034	3
Fibrobacter_succinogenes%C9RME1	FQPFDIFKDVVYTPIVR	8.33033	3
Fibrobacter_succinogenes%C9RME1	LLIWEFVER	8.22996	2
Fibrobacter_succinogenes%C9RME1	LLIWEFVER	8.05416	2
Fibrobacter_succinogenes%C9RME1	AGFNTVDLYTPLLAAK	8.02286	2
Fibrobacter_succinogenes%C9RME1	IYQTDSPVNAGWIAHFAK	7.28074	3
Fibrobacter_succinogenes%C9RME1	LLIWEFVER	7.20832	2
Fibrobacter_succinogenes%C9RME1	FQPFDIFKDVVYTPIVR	7.08357	3
Fibrobacter_succinogenes%C9RME1	AGFNTVDLYTPLLAAK	7.03533	2
Fibrobacter_succinogenes%C9RME1	FGAEGWKDVEF	6.7206	2
Fibrobacter_succinogenes%C9RME1	AGFNTVDLYTPLLAAK	6.08539	2
Fibrobacter_succinogenes%C9RMG4	GFVFPYSAAR	6.04031	2
Fibrobacter_succinogenes%C9RMG7	TAGAGGEIVNLLGR	11.0574	2
Fibrobacter_succinogenes%C9RMG7	TAGAGGEIVNLLGR	10.3965	2
Fibrobacter_succinogenes%C9RMG7	TAGAGGEIVNLLGR	10.0241	2
Fibrobacter_succinogenes%C9RMG7	TAGAGGEIVNLLGR	9.47133	2
Fibrobacter_succinogenes%C9RMG7	TAGAGGEIVNLLGR	9.36701	2
Fibrobacter_succinogenes%C9RMG7	TVAEAIKENAP	6.1073	2
Fibrobacter_succinogenes%C9RMG7	TVAEAIKENAP	5.54138	2
Fibrobacter_succinogenes%C9RMG7	TVAEAIKENAP	5.31758	2
Fibrobacter_succinogenes%C9RMJ1	IISHIVGDNTPDEVFLDVLK	10.9523	3
Fibrobacter_succinogenes%C9RMJ1	GLLVPDEATVEIFGR	10.6806	2
Fibrobacter_succinogenes%C9RMJ1	IISHIVGDNTPDEVFLDVLK	10.3569	3
Fibrobacter_succinogenes%C9RMJ1	GLLVPDEATVEIFGR	10.0918	2
Fibrobacter_succinogenes%C9RMJ1	IISHIVGDNTPDEVFLDVLK	9.69953	3
Fibrobacter_succinogenes%C9RMJ1	GLLVPDEATVEIFGR	9.39877	2
Fibrobacter_succinogenes%C9RMJ1	KLAATTALK	5.45224	2
Fibrobacter_succinogenes%C9RMM1	LRGQEQIVR	6.5792	2
Fibrobacter_succinogenes%C9RMM1	GANSVNPVRDIQLQMLAAMR	5.0117	3
Fibrobacter_succinogenes%C9RMN3 Fibrobacter_succinogenes%D9S9E5	SLQQLAEYLGYTVERR	9.63427	3
Fibrobacter_succinogenes%C9RMN3 Fibrobacter_succinogenes%D9S9E5	SLQQLAEYLGYTVERR	7.02626	3
Fibrobacter_succinogenes%C9RMN3 Fibrobacter_succinogenes%D9S9E5	SLQQLAEYLGYTVERR	6.40092	3
Fibrobacter_succinogenes%C9RMP1	LGVSHVWGPLPQLVVTKP	8.82651	3
Fibrobacter_succinogenes%C9RMP1	LGVSHVWGPLPQLVVTKP	7.7066	3
Fibrobacter_succinogenes%C9RMP1	IVVEPVYSAK	7.38336	2
Fibrobacter_succinogenes%C9RMP1	IVVEPVYSAK	6.90687	2
Fibrobacter_succinogenes%C9RMP1	YHEIQLR	5.55345	2
Fibrobacter_succinogenes%C9RMP1	IVVEPVYSAK	5.49154	2
Fibrobacter_succinogenes%C9RMQ4	VLPSAAGIATR	5.94687	2
Fibrobacter_succinogenes%C9RMQ4	VLPSAAGIATR	5.64862	2
Fibrobacter_succinogenes%C9RMQ4	VLPSAAGIATR	5.59852	2
Fibrobacter_succinogenes%C9RMR2	IGEVEVPR	5.47856	2
Fibrobacter_succinogenes%C9RMR2	IGEVEVPR	5.18432	2
Fibrobacter_succinogenes%C9RMV0	LFDISNDLTVKR	11.0183	3
Fibrobacter_succinogenes%C9RMV0	IIPVFATDKDGDFPTTIVPIVVK	9.06124	3
Fibrobacter_succinogenes%C9RMV0	IIPVFATDKDGDFPTTIVPIVVK	9.04306	3
Fibrobacter_succinogenes%C9RMV0	IIPVFATDKDGDFPTTIVPIVVK	8.88047	3
Fibrobacter_succinogenes%C9RMV0	IIPVFATDKDGDFPTTIVPIVVK	8.65595	3
Fibrobacter_succinogenes%C9RMV0	IIPVFATDKDGDFPTTIVPIVVK	7.29792	3
Fibrobacter_succinogenes%C9RMV0	LFDISNDLTVKR	7.28411	2
Fibrobacter_succinogenes%C9RMV0	KVEVEVVETPK	6.72753	2
Fibrobacter_succinogenes%C9RMV0	LFDISNDLTVKR	6.36928	3
Fibrobacter_succinogenes%C9RMV0	IIPVFATDKDGDFPTTIVPIVVK	6.02476	3
Fibrobacter_succinogenes%C9RMV0	LFDISNDLTVKR	5.51859	3
Fibrobacter_succinogenes%C9RMV3	AGIPSIVFLPAGK	9.66897	2
Fibrobacter_succinogenes%C9RMV3	AGIPSIVFLPAGK	8.91112	2
Fibrobacter_succinogenes%C9RMV3	AGIPSIVFLPAGK	8.46094	2
Fibrobacter_succinogenes%C9RMW5	IAAQPDLPNK	7.12481	2
Fibrobacter_succinogenes%C9RMX5	AIALNPEILLYDEPTTGLD	6.77888	2
Fibrobacter_succinogenes%C9RMX5	KISVDGESQE	6.20242	2
Fibrobacter_succinogenes%C9RMY1 Fibrobacter_succinogenes%D9S9N4	ILTVGQEVEAVVLKVEEDAER	11.8215	3
Fibrobacter_succinogenes%C9RMY1 Fibrobacter_succinogenes%D9S9N4	ILTVGQEVEAVVLKVEEDAER	10.9972	3
Fibrobacter_succinogenes%C9RMY1 Fibrobacter_succinogenes%D9S9N4	ILTVGQEVEAVVLKVEEDAER	10.5552	3
Fibrobacter_succinogenes%C9RMY1 Fibrobacter_succinogenes%D9S9N4	LTAEYIKVPADAFK	10.0237	3
Fibrobacter_succinogenes%C9RMY1 Fibrobacter_succinogenes%D9S9N4	LTAEYIKVPADAFK	9.93304	3
Fibrobacter_succinogenes%C9RMY1 Fibrobacter_succinogenes%D9S9N4	IKGGVVVDLFGIDAFLPGSQIDLR	9.70797	3
Fibrobacter_succinogenes%C9RMY1 Fibrobacter_succinogenes%D9S9N4	LTAEYIKVPADAFK	9.55013	3
Fibrobacter_succinogenes%C9RMY1 Fibrobacter_succinogenes%D9S9N4	IKGGVVVDLFGIDAFLPGSQIDLR	9.15099	3
Fibrobacter_succinogenes%C9RMY1 Fibrobacter_succinogenes%D9S9N4	GVVVELADGIEGFIPVSK	7.80036	2
Fibrobacter_succinogenes%C9RMY1 Fibrobacter_succinogenes%D9S9N4	LTAEYIKVPADAFK	7.64878	2
Fibrobacter_succinogenes%C9RMY1 Fibrobacter_succinogenes%D9S9N4	GGVVVDLFGIDAFLPGSQIDLR	7.43237	2
Fibrobacter_succinogenes%C9RMY1 Fibrobacter_succinogenes%D9S9N4	IYLSVVDYFK	7.3692	2
Fibrobacter_succinogenes%C9RMY1 Fibrobacter_succinogenes%D9S9N4	QIPDINALIGQEFDLK	7.21754	2
Fibrobacter_succinogenes%C9RMY1 Fibrobacter_succinogenes%D9S9N4	LTAEYIKVPADAFK	7.13734	2
Fibrobacter_succinogenes%C9RMY1 Fibrobacter_succinogenes%D9S9N4	IYLSVVDYFK	7.0427	2
Fibrobacter_succinogenes%C9RMY1 Fibrobacter_succinogenes%D9S9N4	GVVVELADGIEGFIPVSK	6.96337	2
Fibrobacter_succinogenes%C9RMY1 Fibrobacter_succinogenes%D9S9N4	GGVVVDLFGIDAFLPGSQIDLR	6.49616	2
Fibrobacter_succinogenes%C9RMY1 Fibrobacter_succinogenes%D9S9N4	GVVVELADGIEGFIPVSK	6.36352	2
Fibrobacter_succinogenes%C9RMY1 Fibrobacter_succinogenes%D9S9N4	MLDRGVVVELADGIEGFIPVSK	6.21344	3
Fibrobacter_succinogenes%C9RMY1 Fibrobacter_succinogenes%D9S9N4	GDVLETLEK	6.0233	2
Fibrobacter_succinogenes%C9RMY4	LPLSTLR	5.42182	2
Fibrobacter_succinogenes%C9RMY8	TAQSEVQNAPAVK	10.9117	2
Fibrobacter_succinogenes%C9RMZ9	GSAETTDFLYR	8.52737	2
Fibrobacter_succinogenes%C9RMZ9	GSAETTDFLYR	8.44654	2
Fibrobacter_succinogenes%C9RMZ9	FTQVTFNVVK	7.75997	2
Fibrobacter_succinogenes%C9RMZ9	GSAETTDFLYR	7.67391	2
Fibrobacter_succinogenes%C9RMZ9	ESGNPDIFYGK	7.63223	2
Fibrobacter_succinogenes%C9RMZ9	ESGNPDIFYGK	7.54089	2
Fibrobacter_succinogenes%C9RMZ9	ESGNPDIFYGK	7.30711	2
Fibrobacter_succinogenes%C9RMZ9	FALYANR	7.22746	2
Fibrobacter_succinogenes%C9RMZ9	FALYANR	6.21021	2
Fibrobacter_succinogenes%C9RMZ9	DTYDPYTN	5.93658	2
Fibrobacter_succinogenes%C9RMZ9	FALYANR	5.78098	2
Fibrobacter_succinogenes%C9RMZ9	VLRPEIVK	5.27144	2
Fibrobacter_succinogenes%C9RMZ9	FTAPLIFSS	5.18065	2
Fibrobacter_succinogenes%C9RN05	VAVSEAIDK	5.598	2
Fibrobacter_succinogenes%C9RN35	ANSPLIGAANLVR	9.69594	2
Fibrobacter_succinogenes%C9RN35	FPEIKLNK	5.61704	2
Fibrobacter_succinogenes%C9RN35	ATAADKMHK	5.5189	2
Fibrobacter_succinogenes%C9RN35	VDVNELFTLLHS	5.5043	3
Fibrobacter_succinogenes%C9RN46	LAEAYGIPGLR	7.08494	2
Fibrobacter_succinogenes%C9RN46	MLGMHGTIYANK	5.25719	3
Fibrobacter_succinogenes%C9RN63	KVEAVQPAAAVVEQK	11.666	3
Fibrobacter_succinogenes%C9RN63	KVEAVQPAAAVVEQK	10.9757	2
Fibrobacter_succinogenes%C9RN63	KVEAVQPAAAVVEQK	10.7851	2
Fibrobacter_succinogenes%C9RN63	KVEAVQPAAAVVEQK	9.39226	3
Fibrobacter_succinogenes%C9RN63	AGAVLIDVR	8.37315	2
Fibrobacter_succinogenes%C9RN63	AGAVLIDVR	8.08756	2
Fibrobacter_succinogenes%C9RN63	VFNVEGGILALPPQN	7.24606	2
Fibrobacter_succinogenes%C9RN63	VAPITTVDWQK	7.08985	2
Fibrobacter_succinogenes%C9RN63	VAPITTVDWQK	6.63936	2
Fibrobacter_succinogenes%C9RN63	FLVENGYTR	6.1292	2
Fibrobacter_succinogenes%C9RN63	FLVENGYTR	5.98684	2
Fibrobacter_succinogenes%C9RN63	VFNVEGGILALPPQN	5.47969	2
Fibrobacter_succinogenes%C9RN87	TYDDKDYIADLIHDLAVR	13.8445	3
Fibrobacter_succinogenes%C9RN87	DLIHDLAVR	5.08051	2
Fibrobacter_succinogenes%C9RN89	FFSPLGVYDFLKR	8.71514	3
Fibrobacter_succinogenes%C9RN93 Fibrobacter_succinogenes%D9S491	PGSAEKGGILSEDFVGR	12.8413	3
Fibrobacter_succinogenes%C9RN93 Fibrobacter_succinogenes%D9S491	VSSEDPGSAEKGGILSEDFVGR	12.2147	3
Fibrobacter_succinogenes%C9RN93 Fibrobacter_succinogenes%D9S491	GLASFAWPNENLPKEESEISGVLR	11.3003	3
Fibrobacter_succinogenes%C9RN93 Fibrobacter_succinogenes%D9S491	LYAIQQQATSQEDLIQR	10.6293	3
Fibrobacter_succinogenes%C9RN93 Fibrobacter_succinogenes%D9S491	GLASFAWPNENLPKEESEISGVLR	10.3272	3
Fibrobacter_succinogenes%C9RN93 Fibrobacter_succinogenes%D9S491	GLASFAWPNENLPKEESEISGVLR	10.3064	3
Fibrobacter_succinogenes%C9RN93 Fibrobacter_succinogenes%D9S491	LYAIQQQATSQEDLIQR	10.2962	2
Fibrobacter_succinogenes%C9RN93 Fibrobacter_succinogenes%D9S491	SLPLYYNDIKETLLK	10.2399	3
Fibrobacter_succinogenes%C9RN93 Fibrobacter_succinogenes%D9S491	LYAIQQQATSQEDLIQR	10.2363	2
Fibrobacter_succinogenes%C9RN93 Fibrobacter_succinogenes%D9S491	VSSEDPGSAEKGGILSEDFVGR	10.1372	3
Fibrobacter_succinogenes%C9RN93 Fibrobacter_succinogenes%D9S491	GLASFAWPNENLPKEESEISGVLR	10.1019	3
Fibrobacter_succinogenes%C9RN93 Fibrobacter_succinogenes%D9S491	DVDAGSDLLTEAQAR	9.87838	2
Fibrobacter_succinogenes%C9RN93 Fibrobacter_succinogenes%D9S491	LYAIQQQATSQEDLIQR	9.84765	2
Fibrobacter_succinogenes%C9RN93 Fibrobacter_succinogenes%D9S491	VSSEDPGSAEKGGILSEDFVGR	9.83367	3
Fibrobacter_succinogenes%C9RN93 Fibrobacter_succinogenes%D9S491	SLPLYYNDIKETLLK	9.80383	3
Fibrobacter_succinogenes%C9RN93 Fibrobacter_succinogenes%D9S491	NASVDGFVPGFGYGNAQIAR	9.74729	2
Fibrobacter_succinogenes%C9RN93 Fibrobacter_succinogenes%D9S491	SLPLYYNDIKETLLK	9.69589	3
Fibrobacter_succinogenes%C9RN93 Fibrobacter_succinogenes%D9S491	SLPLYYNDIKETLLK	9.52059	3
Fibrobacter_succinogenes%C9RN93 Fibrobacter_succinogenes%D9S491	AQVFSSFVR	9.3241	2
Fibrobacter_succinogenes%C9RN93 Fibrobacter_succinogenes%D9S491	ISYTDFDSR	9.30247	2
Fibrobacter_succinogenes%C9RN93 Fibrobacter_succinogenes%D9S491	NASVDGFVPGFGYGNAQIAR	9.28844	2
Fibrobacter_succinogenes%C9RN93 Fibrobacter_succinogenes%D9S491	AQVFSSFVR	8.95146	2
Fibrobacter_succinogenes%C9RN93 Fibrobacter_succinogenes%D9S491	DGNIGAFGYLK	8.89335	2
Fibrobacter_succinogenes%C9RN93 Fibrobacter_succinogenes%D9S491	AAEAYLSSVAAQVK	8.87356	2
Fibrobacter_succinogenes%C9RN93 Fibrobacter_succinogenes%D9S491	DVDAGSDLLTEAQAR	8.81641	2
Fibrobacter_succinogenes%C9RN93 Fibrobacter_succinogenes%D9S491	ARLVQEAQAR	8.78681	2
Fibrobacter_succinogenes%C9RN93 Fibrobacter_succinogenes%D9S491	NASVDGFVPGFGYGNAQIAR	8.62481	2
Fibrobacter_succinogenes%C9RN93 Fibrobacter_succinogenes%D9S491	AQVFSSFVR	8.62092	2
Fibrobacter_succinogenes%C9RN93 Fibrobacter_succinogenes%D9S491	IGSFTAGER	8.56017	2,3,4
Fibrobacter_succinogenes%C9RN93 Fibrobacter_succinogenes%D9S491	SLPLYYNDIKETLLK	8.47737	2
Fibrobacter_succinogenes%C9RN93 Fibrobacter_succinogenes%D9S491	ISYTDFDSR	8.44402	2
Fibrobacter_succinogenes%C9RN93 Fibrobacter_succinogenes%D9S491	SLPLYYNDIKETLLK	8.43697	2
Fibrobacter_succinogenes%C9RN93 Fibrobacter_succinogenes%D9S491	DGNIGAFGYLK	8.28943	2
Fibrobacter_succinogenes%C9RN93 Fibrobacter_succinogenes%D9S491	DGNIGAFGYLK	8.26909	2
Fibrobacter_succinogenes%C9RN93 Fibrobacter_succinogenes%D9S491	DVDAGSDLLTEAQAR	8.21055	2
Fibrobacter_succinogenes%C9RN93 Fibrobacter_succinogenes%D9S491	DVDAGSDLLTEAQAR	8.19083	2
Fibrobacter_succinogenes%C9RN93 Fibrobacter_succinogenes%D9S491	SYPIGIVNDTK	7.97931	2
Fibrobacter_succinogenes%C9RN93 Fibrobacter_succinogenes%D9S491	ISYTDFDSR	7.86958	2
Fibrobacter_succinogenes%C9RN93 Fibrobacter_succinogenes%D9S491	SLPLYYNDIKETLLK	7.66403	2
Fibrobacter_succinogenes%C9RN93 Fibrobacter_succinogenes%D9S491	IGSFTAGER	7.63269	2,3,4
Fibrobacter_succinogenes%C9RN93 Fibrobacter_succinogenes%D9S491	AAEAYLSSVAAQVK	7.6211	2
Fibrobacter_succinogenes%C9RN93 Fibrobacter_succinogenes%D9S491	GGILSEDFVGR	7.6026	2
Fibrobacter_succinogenes%C9RN93 Fibrobacter_succinogenes%D9S491	AAEAYLSSVAAQVK	7.55438	2
Fibrobacter_succinogenes%C9RN93 Fibrobacter_succinogenes%D9S491	DGNIGAFGYLK	6.95938	2
Fibrobacter_succinogenes%C9RN93 Fibrobacter_succinogenes%D9S491	GGILSEDFVGR	6.92052	2
Fibrobacter_succinogenes%C9RN93 Fibrobacter_succinogenes%D9S491	IGSFTAGER	6.83476	2
Fibrobacter_succinogenes%C9RN93 Fibrobacter_succinogenes%D9S491	IGSFTAGER	6.66108	2
Fibrobacter_succinogenes%C9RN93 Fibrobacter_succinogenes%D9S491	AAEAYLSSVAAQVK	6.58303	2
Fibrobacter_succinogenes%C9RN93 Fibrobacter_succinogenes%D9S491	SQFGYHIIK	6.57013	2
Fibrobacter_succinogenes%C9RN93 Fibrobacter_succinogenes%D9S491	SNLDLFYRD	6.53589	2
Fibrobacter_succinogenes%C9RN93 Fibrobacter_succinogenes%D9S491	SQAYLASLPK	6.52446	2
Fibrobacter_succinogenes%C9RN93 Fibrobacter_succinogenes%D9S491	SQFGYHIIK	6.36782	2
Fibrobacter_succinogenes%C9RN93 Fibrobacter_succinogenes%D9S491	SNLDLFYRD	6.29983	2
Fibrobacter_succinogenes%C9RN93 Fibrobacter_succinogenes%D9S491	SNLDLFYRD	6.11718	2
Fibrobacter_succinogenes%C9RN93 Fibrobacter_succinogenes%D9S491	SNLDLFYRD	5.69075	2
Fibrobacter_succinogenes%C9RN93 Fibrobacter_succinogenes%D9S491	NNKWVVIAK	5.66555	2
Fibrobacter_succinogenes%C9RNA6	FSFYPQNQYPSVGFR	10.0526	2
Fibrobacter_succinogenes%C9RNA6	FSFYPQNQYPSVGFR	8.2512	2
Fibrobacter_succinogenes%C9RNA6	NAYPVPVGGK	5.68839	2
Fibrobacter_succinogenes%C9RNA6	NAYPVPVGGK	5.55964	2
Fibrobacter_succinogenes%C9RNA6	LSELALRQQQILDS	5.09574	3
Fibrobacter_succinogenes%C9RNA9 Fibrobacter_succinogenes%D9S4A7	GTPGLAGADLENLVNEAALLAAR	12.3584	3
Fibrobacter_succinogenes%C9RNA9 Fibrobacter_succinogenes%D9S4A7	GTPGLAGADLENLVNEAALLAAR	12.3485	3
Fibrobacter_succinogenes%C9RNA9 Fibrobacter_succinogenes%D9S4A7	GTPGLAGADLENLVNEAALLAAR	12.3216	3
Fibrobacter_succinogenes%C9RNA9 Fibrobacter_succinogenes%D9S4A7	GTPGLAGADLENLVNEAALLAAR	11.6724	3
Fibrobacter_succinogenes%C9RNA9 Fibrobacter_succinogenes%D9S4A7	GTPGLAGADLENLVNEAALLAAR	11.271	3
Fibrobacter_succinogenes%C9RNA9 Fibrobacter_succinogenes%D9S4A7	GTPGLAGADLENLVNEAALLAAR	9.30625	2
Fibrobacter_succinogenes%C9RNA9 Fibrobacter_succinogenes%D9S4A7	GALLVGPPGTGK	8.05532	2
Fibrobacter_succinogenes%C9RNA9 Fibrobacter_succinogenes%D9S4A7	GALLVGPPGTGK	7.95149	2
Fibrobacter_succinogenes%C9RNA9 Fibrobacter_succinogenes%D9S4A7	LAELIFFNHQSTGASNDIQR	7.46528	3
Fibrobacter_succinogenes%C9RNA9 Fibrobacter_succinogenes%D9S4A7	GTPGLAGADLENLVNEAALLAAR	7.29881	3
Fibrobacter_succinogenes%C9RNA9 Fibrobacter_succinogenes%D9S4A7	GALLVGPPGTGK	6.39562	2
Fibrobacter_succinogenes%C9RNA9 Fibrobacter_succinogenes%D9S4A7	GALLVGPPGTGK	5.47171	2
Fibrobacter_succinogenes%C9RNA9 Fibrobacter_succinogenes%D9S4A7	LSMGAERR	5.35656	2
Fibrobacter_succinogenes%C9RNA9 Fibrobacter_succinogenes%D9S4A7	NLVNEAALLAAR	5.0761	3
Fibrobacter_succinogenes%C9RNB7	KIEEIVAQNFDLSPAGIEK	10.4812	3
Fibrobacter_succinogenes%C9RNB7	KIEEIVAQNFDLSPAGIEK	10.4172	3
Fibrobacter_succinogenes%C9RNB7	KIEEIVAQNFDLSPAGIEK	10.2965	3
Fibrobacter_succinogenes%C9RNB7	AHYLFTSESVSK	8.90365	2
Fibrobacter_succinogenes%C9RNB7	VACETLVNTGLVVISGEITTK	6.81712	3
Fibrobacter_succinogenes%C9RNB7	AVVDFQEVAR	6.68349	2
Fibrobacter_succinogenes%C9RNB7	AVVDFQEVAR	6.44214	2
Fibrobacter_succinogenes%C9RNB7	AVVDFQEVAR	6.23696	2
Fibrobacter_succinogenes%C9RNB7	QGAGDQGMMFGYAVKETK	5.18102	2
Fibrobacter_succinogenes%C9RNB9	LSTGGHIE	5.35549	2
Fibrobacter_succinogenes%C9RNB9	QIQNTVDYISSTSMDFFK	5.20676	3
Fibrobacter_succinogenes%C9RNB9	QIQNTVDYISSTSMDFFK	5.03939	3
Fibrobacter_succinogenes%C9RNC6	TKLGLPIQQPSTDEE	9.57821	2
Fibrobacter_succinogenes%C9RNC6	LGLPIQQPSTDEE	7.84276	2
Fibrobacter_succinogenes%C9RNC6	LGLPIQQPSTDEE	6.99121	2
Fibrobacter_succinogenes%C9RNC6	EPPKEVINEK	6.76381	2
Fibrobacter_succinogenes%C9RND4	NLGADSVFALPIAQIAVMGAEGAVDILR	10.1649	3
Fibrobacter_succinogenes%C9RND4	NLGADSVFALPIAQIAVMGAEGAVDILR	9.67455	3
Fibrobacter_succinogenes%C9RND4	NLGADSVFALPIAQIAVMGAEGAVDILR	9.30383	3
Fibrobacter_succinogenes%C9RND4	NLGADSVFALPIAQIAVMGAEGAVDILR	8.53092	3
Fibrobacter_succinogenes%C9RND4	NLGADSVFALPIAQIAVMGAEGAVDILR	8.37757	3
Fibrobacter_succinogenes%C9RND4 Fibrobacter_succinogenes%D9S4C9	AVTAEVVTPDQLGGAGVHSSK	13.3795	3
Fibrobacter_succinogenes%C9RND4 Fibrobacter_succinogenes%D9S4C9	IEEGVSSLDGYSGIFAR	10.9841	2
Fibrobacter_succinogenes%C9RND4 Fibrobacter_succinogenes%D9S4C9	YLAGSLDVDASDKAAR	9.28169	3
Fibrobacter_succinogenes%C9RND4 Fibrobacter_succinogenes%D9S4C9	IEEGVSSLDGYSGIFAR	9.28002	2
Fibrobacter_succinogenes%C9RND4 Fibrobacter_succinogenes%D9S4C9	IEEGVSSLDGYSGIFAR	9.22241	2
Fibrobacter_succinogenes%C9RND4 Fibrobacter_succinogenes%D9S4C9	IYGDGVVTGYGK	8.03105	2
Fibrobacter_succinogenes%C9RND4 Fibrobacter_succinogenes%D9S4C9	LLFAYAEATVPR	7.63852	2
Fibrobacter_succinogenes%C9RND4 Fibrobacter_succinogenes%D9S4C9	LLFAYAEATVPR	7.59266	2
Fibrobacter_succinogenes%C9RND4 Fibrobacter_succinogenes%D9S4C9	IYGDGVVTGYGK	7.35976	2
Fibrobacter_succinogenes%C9RND4 Fibrobacter_succinogenes%D9S4C9	NVVIGFIR	7.35012	2
Fibrobacter_succinogenes%C9RND4 Fibrobacter_succinogenes%D9S4C9	DVLNCFADKDSFLEIQPEFAK	6.93229	3
Fibrobacter_succinogenes%C9RND4 Fibrobacter_succinogenes%D9S4C9	YLNPYIAAGNGFIDEVIEPK	6.90494	2
Fibrobacter_succinogenes%C9RND4 Fibrobacter_succinogenes%D9S4C9	VTLILRK	6.54228	2
Fibrobacter_succinogenes%C9RND4 Fibrobacter_succinogenes%D9S4C9	IYGDGVVTGYGK	6.42112	2
Fibrobacter_succinogenes%C9RND4 Fibrobacter_succinogenes%D9S4C9	LVSAFENLK	6.23634	2
Fibrobacter_succinogenes%C9RND4 Fibrobacter_succinogenes%D9S4C9	NVVIGFIR	6.18673	2
Fibrobacter_succinogenes%C9RND4 Fibrobacter_succinogenes%D9S4C9	LVSAFENLK	6.17847	2
Fibrobacter_succinogenes%C9RND4 Fibrobacter_succinogenes%D9S4C9	YLNPYIAAGNGFIDEVIEPK	5.83673	2
Fibrobacter_succinogenes%C9RND4 Fibrobacter_succinogenes%D9S4C9	LVSAFENLK	5.57063	2
Fibrobacter_succinogenes%C9RND4 Fibrobacter_succinogenes%D9S4C9	YLNPYIAAGNGFIDEVIEPK	5.29242	2
Fibrobacter_succinogenes%C9RND4 Fibrobacter_succinogenes%D9S4C9	NVVIGFIR	5.09579	2,3,4
Fibrobacter_succinogenes%C9RND4 Fibrobacter_succinogenes%D9S4C9	VTLILRK	5.08742	2
Fibrobacter_succinogenes%C9RND5	AGIDQVAAYLTGK	7.73581	2
Fibrobacter_succinogenes%C9RND5	AGIDQVAAYLTGK	7.48037	2
Fibrobacter_succinogenes%C9RND5	AGIDQVAAYLTGK	7.12293	2
Fibrobacter_succinogenes%C9RND9	LSDKILNDPQVDVR	11.6264	3
Fibrobacter_succinogenes%C9RND9	VAGLTAQELRK	10.6239	2
Fibrobacter_succinogenes%C9RND9	LSDKILNDPQVDVR	9.59676	3
Fibrobacter_succinogenes%C9RND9	NKIDIYQLNAK	9.01494	2
Fibrobacter_succinogenes%C9RND9	NKIDIYQLNAK	8.45718	2
Fibrobacter_succinogenes%C9RND9	VTTEGTLFYPYAGELK	8.36502	2
Fibrobacter_succinogenes%C9RND9	NKIDIYQLNAK	8.11162	2
Fibrobacter_succinogenes%C9RND9	VTTEGTLFYPYAGELK	7.95153	2
Fibrobacter_succinogenes%C9RND9	AFKENIPIER	7.40313	3
Fibrobacter_succinogenes%C9RND9	PSFVQLR	7.19594	2
Fibrobacter_succinogenes%C9RND9	IYNIDYVR	7.13165	2
Fibrobacter_succinogenes%C9RND9	VTTEGTLFYPYAGELK	7.08242	2
Fibrobacter_succinogenes%C9RND9	IYNIDYVR	6.35378	2
Fibrobacter_succinogenes%C9RND9	VAGLTAQELRK	6.29322	2
Fibrobacter_succinogenes%C9RND9	ADPSFVQLR	6.00778	2
Fibrobacter_succinogenes%C9RND9	IYNIDYVR	5.91195	2
Fibrobacter_succinogenes%C9RND9	VAGLTAQELRK	5.86111	2
Fibrobacter_succinogenes%C9RND9	TSIVRMDNYL	5.4802	2
Fibrobacter_succinogenes%C9RND9	AFKENIPIER	5.44181	2
Fibrobacter_succinogenes%C9RNF6	VLADLAVADPAAFAK	9.74283	2
Fibrobacter_succinogenes%C9RNF6	LNAAVREF	5.15385	2
Fibrobacter_succinogenes%C9RNK1	AIDAVLDGIAAGIKK	10.206	3
Fibrobacter_succinogenes%C9RNK1	AIDAVLDGIAAGIKK	10.1548	3
Fibrobacter_succinogenes%C9RNK1	DGNVQLIGFGTFTVK	9.78136	2
Fibrobacter_succinogenes%C9RNK1	AIDAVLDGIAAGIK	9.10984	2
Fibrobacter_succinogenes%C9RNK1	AIDAVLDGIAAGIKK	9.05819	2
Fibrobacter_succinogenes%C9RNK1	AIDAVLDGIAAGIKK	8.83623	2
Fibrobacter_succinogenes%C9RNK1	AIDAVLDGIAAGIK	7.9052	2
Fibrobacter_succinogenes%C9RNK1	AIDAVLDGIAAGIK	6.04767	2
Fibrobacter_succinogenes%C9RNK1	AIDAVLDGIAAGIK	5.1723	2
Fibrobacter_succinogenes%C9RNK8	GINVVALAPQPR	10.4563	2
Fibrobacter_succinogenes%C9RNK8	AGITHFEAGGGAR	10.176	2
Fibrobacter_succinogenes%C9RNK8	GINVVALAPQPR	10.1019	2
Fibrobacter_succinogenes%C9RNK8	GINVVALAPQPR	10.0107	2
Fibrobacter_succinogenes%C9RNK8	GINVVALAPQPR	9.77924	2
Fibrobacter_succinogenes%C9RNK8	GINVVALAPQPR	9.63419	2
Fibrobacter_succinogenes%C9RNK8	GINVVALAPQPR	9.60652	2
Fibrobacter_succinogenes%C9RNK8	AGITHFEAGGGAR	9.4324	2
Fibrobacter_succinogenes%C9RNK8	IALGNQSWDVQVQTLSK	8.43545	2
Fibrobacter_succinogenes%C9RNK8	AGITHFEAGGGAR	8.11185	2
Fibrobacter_succinogenes%C9RNK8	IALGNQSWDVQVQTLSK	8.02293	2
Fibrobacter_succinogenes%C9RNK8	IRNFDALNDVNNLIYSGK	7.98815	3
Fibrobacter_succinogenes%C9RNK8	ILFQDTSFRDGFQSIFGAR	7.73396	3
Fibrobacter_succinogenes%C9RNK8	TFHLFPK	7.3727	2
Fibrobacter_succinogenes%C9RNK8	IALGNQSWDVQVQTLSK	7.12185	2
Fibrobacter_succinogenes%C9RNK8	IRNFDALNDVNNLIYSGK	6.55825	3
Fibrobacter_succinogenes%C9RNK8	NAAPAVDTKNMK	5.49843	2
Fibrobacter_succinogenes%C9RNK8	NAAPAVDTKNMK	5.31749	3
Fibrobacter_succinogenes%C9RNK8	DGVDLGRK	5.26652	2
Fibrobacter_succinogenes%C9RNK8	NAAPAVDTKNMK	5.14823	2
Fibrobacter_succinogenes%C9RNL4	YNPGGLLNQAIEISELFLKPGNVIVSTR	7.21053	3
Fibrobacter_succinogenes%C9RNM1	ILAESEKFTQVVGLIDQYLTR	9.63628	3
Fibrobacter_succinogenes%C9RNM1	LIPRDVAFAFGSGLEK	8.41826	3
Fibrobacter_succinogenes%C9RNM1	ILAESEKFTQVVGLIDQYLTR	8.28184	3
Fibrobacter_succinogenes%C9RNM1	LIPRDVAFAFGSGLEK	8.19906	3
Fibrobacter_succinogenes%C9RNM1	DVAFAFGSGLEK	7.39621	2
Fibrobacter_succinogenes%C9RNM1	DVAFAFGSGLEK	6.82085	2
Fibrobacter_succinogenes%C9RNM1	LLATEGVQK	6.0313	2
Fibrobacter_succinogenes%C9RNM4 Fibrobacter_succinogenes%D9S9X9	YAWLSPTK	8.05645	2
Fibrobacter_succinogenes%C9RNM4 Fibrobacter_succinogenes%D9S9X9	YAWLSPTK	7.52006	2
Fibrobacter_succinogenes%C9RNM4 Fibrobacter_succinogenes%D9S9X9	GTFEIPAITYSWFNPAK	7.266	2
Fibrobacter_succinogenes%C9RNM4 Fibrobacter_succinogenes%D9S9X9	GTFEIPAITYSWFNPAK	7.24153	2
Fibrobacter_succinogenes%C9RNM4 Fibrobacter_succinogenes%D9S9X9	YAWLSPTK	6.83921	2
Fibrobacter_succinogenes%C9RNM4 Fibrobacter_succinogenes%D9S9X9	GALRLETR	5.12152	2
Fibrobacter_succinogenes%C9RNM9 Fibrobacter_succinogenes%D9S9Y4	IIDLANLFGKDNAVAGFFNK	8.09624	3
Fibrobacter_succinogenes%C9RNM9 Fibrobacter_succinogenes%D9S9Y4	VWNFNPLIR	7.46877	2
Fibrobacter_succinogenes%C9RNM9 Fibrobacter_succinogenes%D9S9Y4	LPMGGIGMR	6.22456	2
Fibrobacter_succinogenes%C9RNM9 Fibrobacter_succinogenes%D9S9Y4	VWNFNPLIR	6.05934	2
Fibrobacter_succinogenes%C9RNM9 Fibrobacter_succinogenes%D9S9Y4	LPMGGIGMR	5.46259	2
Fibrobacter_succinogenes%C9RNM9 Fibrobacter_succinogenes%D9S9Y4	LPMGGIGMR	5.23685	2
Fibrobacter_succinogenes%C9RNM9 Fibrobacter_succinogenes%D9S9Y4	LPMGGIGMR	5.16858	2
Fibrobacter_succinogenes%C9RNN4	AGDGLFQVLYR	8.64988	2
Fibrobacter_succinogenes%C9RNN4	AGDGLFQVLYR	8.26028	2
Fibrobacter_succinogenes%C9RNN4	AGDGLFQVLYR	7.80193	2
Fibrobacter_succinogenes%C9RNN4	AGDGLFQVLYR	7.38809	2
Fibrobacter_succinogenes%C9RNN4	IHPITGRR	5.95431	2
Fibrobacter_succinogenes%C9RNN4	TLSGILHK	5.3782	2
Fibrobacter_succinogenes%C9RNN4	IHPITGRR	5.00505	2
Fibrobacter_succinogenes%C9RNN5	IIQEGQGATPTDEDKVK	12.7502	3
Fibrobacter_succinogenes%C9RNN5	VHYTGTLLDGTKFDSSVDR	12.3332	3
Fibrobacter_succinogenes%C9RNN5	TAEGVVTTQSGLQYK	10.8737	2
Fibrobacter_succinogenes%C9RNN5	VVAWIPSDLAYGPR	10.8559	2
Fibrobacter_succinogenes%C9RNN5	VGEKVVAWIPSDLAYGPR	10.4787	3
Fibrobacter_succinogenes%C9RNN5	TAEGVVTTQSGLQYK	10.4421	2
Fibrobacter_succinogenes%C9RNN5	TAEGVVTTQSGLQYK	10.0722	2
Fibrobacter_succinogenes%C9RNN5	IIQEGQGATPTDEDKVK	10.0152	3
Fibrobacter_succinogenes%C9RNN5	IIQEGQGATPTDEDKVK	9.87668	3
Fibrobacter_succinogenes%C9RNN5	IIQEGQGATPTDEDKVK	9.75967	3
Fibrobacter_succinogenes%C9RNN5	VGEKVVAWIPSDLAYGPR	9.7584	3
Fibrobacter_succinogenes%C9RNN5	TAEGVVTTQSGLQYK	9.70239	2
Fibrobacter_succinogenes%C9RNN5	VVAWIPSDLAYGPR	9.66651	2
Fibrobacter_succinogenes%C9RNN5	VVAWIPSDLAYGPR	9.65883	2
Fibrobacter_succinogenes%C9RNN5	NKADGEAFLAQNK	9.65014	2
Fibrobacter_succinogenes%C9RNN5	VGEKVVAWIPSDLAYGPR	9.51979	3
Fibrobacter_succinogenes%C9RNN5	VGEKVVAWIPSDLAYGPR	9.50839	2
Fibrobacter_succinogenes%C9RNN5	VGEKVVAWIPSDLAYGPR	9.48457	3
Fibrobacter_succinogenes%C9RNN5	VGEKVVAWIPSDLAYGPR	9.26702	2
Fibrobacter_succinogenes%C9RNN5	IIQEGQGATPTDEDKVK	9.21354	2
Fibrobacter_succinogenes%C9RNN5	VGEKVVAWIPSDLAYGPR	8.95618	2
Fibrobacter_succinogenes%C9RNN5	NKADGEAFLAQNK	8.91295	2
Fibrobacter_succinogenes%C9RNN5	IIQEGQGATPTDEDKVK	8.83922	2
Fibrobacter_succinogenes%C9RNN5	VGEKVVAWIPSDLAYGPR	8.76763	2
Fibrobacter_succinogenes%C9RNN5	IIQEGQGATPTDEDKVK	8.74337	2
Fibrobacter_succinogenes%C9RNN5	NKADGEAFLAQNK	8.58802	2
Fibrobacter_succinogenes%C9RNN5	VVAWIPSDLAYGPR	8.39536	2
Fibrobacter_succinogenes%C9RNN5	VVAWIPSDLAYGPR	7.99944	2
Fibrobacter_succinogenes%C9RNN5	IIQEGQGATPTDEDKVK	7.90782	2
Fibrobacter_succinogenes%C9RNN5	VVAWIPSDLAYGPR	7.51629	2
Fibrobacter_succinogenes%C9RNN5	GEAFLAQNK	7.33336	2
Fibrobacter_succinogenes%C9RNN5	GQPLEFPVTAVISGWTEMLK	6.28291	2
Fibrobacter_succinogenes%C9RNP6	TPITGEVSLK	9.61018	2
Fibrobacter_succinogenes%C9RNP6	AQYNQAVAGAR	9.3473	2
Fibrobacter_succinogenes%C9RNP6	TPITGEVSLK	8.82112	2
Fibrobacter_succinogenes%C9RNP6	AQYNQAVAGAR	8.37528	2
Fibrobacter_succinogenes%C9RNP6	TPITGEVSLK	8.03191	2
Fibrobacter_succinogenes%C9RNP6	SEDITALK	6.63633	2
Fibrobacter_succinogenes%C9RNP7	INDPINIDLGR	9.45888	2
Fibrobacter_succinogenes%C9RNP7	LTVVWPIFTGLK	8.71008	2
Fibrobacter_succinogenes%C9RNP7	INDPINIDLGR	8.42085	2
Fibrobacter_succinogenes%C9RNP7	DLTILEPEWAIGAK	8.0865	2
Fibrobacter_succinogenes%C9RNP7	LTVVWPIFTGLK	7.92565	2
Fibrobacter_succinogenes%C9RNP7	AYAENALKEK	7.82297	2
Fibrobacter_succinogenes%C9RNP7	VQDDWFFNAR	7.66113	2
Fibrobacter_succinogenes%C9RNP7	DLTILEPEWAIGAK	7.5805	2
Fibrobacter_succinogenes%C9RNP7	DLTILEPEWAIGAK	7.50056	2
Fibrobacter_succinogenes%C9RNP7	LTVVWPIFTGLK	6.59635	2
Fibrobacter_succinogenes%C9RNP7	AYIEAYNK	6.128	2
Fibrobacter_succinogenes%C9RNP7	AYIEAYNK	6.08315	2
Fibrobacter_succinogenes%C9RNP7	ELAVEALR	5.31529	2
Fibrobacter_succinogenes%C9RNP7	ALAIEKHPGLR	5.16894	3
Fibrobacter_succinogenes%C9RNQ0	AGSDPLLLLR	9.6361	2
Fibrobacter_succinogenes%C9RNQ0	YLELLDYSGGLAR	9.46397	2
Fibrobacter_succinogenes%C9RNQ0	AGSDPLLLLR	9.24799	2
Fibrobacter_succinogenes%C9RNQ0	YLELLDYSGGLAR	9.01108	2
Fibrobacter_succinogenes%C9RNQ0	AGSDPLLLLR	8.98293	2
Fibrobacter_succinogenes%C9RNQ0	YLELLDYSGGLAR	8.85205	2
Fibrobacter_succinogenes%C9RNQ0	YQLDGFSFAKHDFELR	8.19287	3
Fibrobacter_succinogenes%C9RNQ0	LEYDIFAR	8.13595	2
Fibrobacter_succinogenes%C9RNQ0	LTEEVLTLIDQWK	7.85915	2
Fibrobacter_succinogenes%C9RNQ0	LTEEVLTLIDQWK	7.80208	2
Fibrobacter_succinogenes%C9RNQ0	NGVTVDESFPLVALAK	7.69065	2
Fibrobacter_succinogenes%C9RNQ0	LTEEVLTLIDQWK	7.62748	2
Fibrobacter_succinogenes%C9RNQ0	VTPQAFGER	7.01604	2
Fibrobacter_succinogenes%C9RNQ0	LEYDIFAR	6.86548	2
Fibrobacter_succinogenes%C9RNQ0	YQLDGFSFAK	6.08178	2
Fibrobacter_succinogenes%C9RNQ0	YQLDGFSFAK	6.0059	2
Fibrobacter_succinogenes%C9RNQ0	VTPQAFGER	5.51657	2
Fibrobacter_succinogenes%C9RNQ1	VSSFAPIVTLAHK	13.4183	3
Fibrobacter_succinogenes%C9RNQ1	VAELTRELDALEGR	11.0668	3
Fibrobacter_succinogenes%C9RNQ1	VAELTRELDALEGR	10.7447	2
Fibrobacter_succinogenes%C9RNQ1	SNLSSAEIDQK	9.80698	2
Fibrobacter_succinogenes%C9RNQ1	SNLSSAEIDQK	9.52188	2
Fibrobacter_succinogenes%C9RNQ1	AVIGEVVGLSSR	8.65459	2
Fibrobacter_succinogenes%C9RNQ1	SANEQIALLR	8.60728	2
Fibrobacter_succinogenes%C9RNQ1	SANEQIALLR	8.59989	2
Fibrobacter_succinogenes%C9RNQ1	AVIGEVVGLSSR	8.53623	2
Fibrobacter_succinogenes%C9RNQ1	SANEQIALLR	8.51427	1,2,3,4
Fibrobacter_succinogenes%C9RNQ1	VAELTRELDALEGR	7.86663	2
Fibrobacter_succinogenes%C9RNQ1	VAELTRELDALEGR	7.72891	3
Fibrobacter_succinogenes%C9RNQ1	LTLLAEIR	7.56943	2
Fibrobacter_succinogenes%C9RNQ1	VSSFAPIVTLAHK	7.49585	3
Fibrobacter_succinogenes%C9RNQ1	VSSFAPIVTLAHK	7.42669	2
Fibrobacter_succinogenes%C9RNQ1	VAELTRELDALEGR	7.15023	2
Fibrobacter_succinogenes%C9RNQ1	RLTLLAEIR	6.98364	2
Fibrobacter_succinogenes%C9RNQ1	LTLLAEIR	6.91402	2
Fibrobacter_succinogenes%C9RNQ1	GIAESSETIISLPSPTEIVK	6.74393	2
Fibrobacter_succinogenes%C9RNQ1	VSSFAPIVTLAHK	6.48241	2
Fibrobacter_succinogenes%C9RNQ1	VAELTRELDALEGR	6.32269	3
Fibrobacter_succinogenes%C9RNQ1	LTLLAEIR	6.25301	2
Fibrobacter_succinogenes%C9RNQ1	ELDALEGR	5.83186	2
Fibrobacter_succinogenes%C9RNQ1	RLTLLAEIR	5.55125	2
Fibrobacter_succinogenes%C9RNQ1	IVPFPTR	5.54155	2
Fibrobacter_succinogenes%C9RNQ1	IVPFPTR	5.34183	2
Fibrobacter_succinogenes%C9RNQ1	RLTLLAEIR	5.28088	2
Fibrobacter_succinogenes%C9RNQ1	LRVAELTR	5.09982	2
Fibrobacter_succinogenes%C9RNQ6	EALPIAIR	5.6591	2
Fibrobacter_succinogenes%C9RNQ6	KVVAIANESCN	5.42269	3
Fibrobacter_succinogenes%C9RNQ6	EALPIAIR	5.08309	2
Fibrobacter_succinogenes%C9RNR0	VHAPLIAQER	6.70772	2
Fibrobacter_succinogenes%C9RNS6	IRNEFVGVLTGK	10.3237	2
Fibrobacter_succinogenes%C9RNS6	IRNEFVGVLTGK	8.87985	2
Fibrobacter_succinogenes%C9RNS6	IRNEFVGVLTGK	8.59027	2
Fibrobacter_succinogenes%C9RNS6	GNLVMGANIAGFLK	8.16718	2
Fibrobacter_succinogenes%C9RNS6	SIYAAASSAAVK	7.84573	2
Fibrobacter_succinogenes%C9RNS6	AIKNAYLQK	7.8154	2
Fibrobacter_succinogenes%C9RNS6	AIKNAYLQK	7.66657	2
Fibrobacter_succinogenes%C9RNS6	AIKNAYLQK	7.26973	2
Fibrobacter_succinogenes%C9RNS6	FLGFEQIFK	6.9591	2
Fibrobacter_succinogenes%C9RNS6	FLGFEQIFK	6.83577	2
Fibrobacter_succinogenes%C9RNS6	FLGFEQIFK	6.82168	2
Fibrobacter_succinogenes%C9RNS6	IRNEFVGVLTGK	5.22418	2,3,4
Fibrobacter_succinogenes%C9RNU5	AGLTDETQSRLAQDPENALR	5.98068	3
Fibrobacter_succinogenes%C9RNV0	MILDLLSLQIDK	9.20309	2
Fibrobacter_succinogenes%C9RNV0	MILDLLSLQIDK	9.00215	2
Fibrobacter_succinogenes%C9RNV0	TLEQSARDLLLSVGK	8.33663	2
Fibrobacter_succinogenes%C9RNV0	DLLLSVGKNLEK	8.10513	2
Fibrobacter_succinogenes%C9RNV0	AELAAADIISK	8.0453	2
Fibrobacter_succinogenes%C9RNV0	TLEQSARDLLLSVGK	7.96323	2
Fibrobacter_succinogenes%C9RNV0	SYTSDIEINFSEADAK	7.94957	2
Fibrobacter_succinogenes%C9RNV0	MILDLLSLQIDK	7.90374	2
Fibrobacter_succinogenes%C9RNV0	DLLLSVGKNLEK	7.75486	2
Fibrobacter_succinogenes%C9RNV0	AEDLQALMER	7.61881	2
Fibrobacter_succinogenes%C9RNV0	SYTSDIEINFSEADAK	7.59426	2
Fibrobacter_succinogenes%C9RNV0	AELAAADIISK	7.50135	2
Fibrobacter_succinogenes%C9RNV0	TLEQSARDLLLSVGK	7.2526	2
Fibrobacter_succinogenes%C9RNV0	TLEQSARDLLLSVGK	7.23496	3
Fibrobacter_succinogenes%C9RNV0	DLLLSVGKNLEK	5.84222	2
Fibrobacter_succinogenes%C9RNV0	DLLLSVGK	5.76818	2
Fibrobacter_succinogenes%C9RNV0	DLLLSVGK	5.73997	2
Fibrobacter_succinogenes%C9RNV0	DKAAEIVR	5.52766	2
Fibrobacter_succinogenes%C9RNV0	TLEQSARDLLLSVGK	5.40269	3
Fibrobacter_succinogenes%C9RNV0	LENADKEAQAFTER	5.3476	3
Fibrobacter_succinogenes%C9RNV0	DKAAEIVR	5.32883	2
Fibrobacter_succinogenes%C9RNV0	TLEQSARDLLLSVGK	5.17327	3
Fibrobacter_succinogenes%C9RNV1	SFSGYDVTFAK	7.74954	2
Fibrobacter_succinogenes%C9RNV2	AGDVVVAGDTLGTVPEGVFSHR	12.3499	3
Fibrobacter_succinogenes%C9RNV2	AGDVVVAGDTLGTVPEGVFSHR	11.4532	3
Fibrobacter_succinogenes%C9RNV2	VAFDSQEFKDLESSIFASVK	10.5269	3
Fibrobacter_succinogenes%C9RNV2	AGEVVETLREFPELIDPR	9.59395	3
Fibrobacter_succinogenes%C9RNV2	AGDVVVAGDTLGTVPEGVFSHR	9.58057	3
Fibrobacter_succinogenes%C9RNV2	EASVYTGVTLAEYYR	9.53529	2
Fibrobacter_succinogenes%C9RNV2	AGEVVETLREFPELIDPR	9.3788	3
Fibrobacter_succinogenes%C9RNV2	EASVYTGVTLAEYYR	9.21738	2
Fibrobacter_succinogenes%C9RNV2	AGEVVETLREFPELIDPR	8.98089	3
Fibrobacter_succinogenes%C9RNV2	VKFESAVSQNEVAYAK	8.61342	3
Fibrobacter_succinogenes%C9RNV2	AGEVVETLREFPELID	8.54405	2
Fibrobacter_succinogenes%C9RNV2	AGEVVETLREFPELID	8.0433	2
Fibrobacter_succinogenes%C9RNV2	TVLQQLMSR	7.70151	2
Fibrobacter_succinogenes%C9RNV2	VAFDSQEFKDLESSIFASVK	7.30806	3
Fibrobacter_succinogenes%C9RNV2	AGEVVETLREFPELID	7.13797	2
Fibrobacter_succinogenes%C9RNV2	ITGVNGNLIR	7.09468	2
Fibrobacter_succinogenes%C9RNV2	AGEVVETLREFPELIDPR	6.92781	2
Fibrobacter_succinogenes%C9RNV2	TVLQQLMSR	6.90441	2
Fibrobacter_succinogenes%C9RNV2	ITGVNGNLIR	6.62736	2
Fibrobacter_succinogenes%C9RNV2	VVGEEGTSIEDFIVYLK	6.17508	2
Fibrobacter_succinogenes%C9RNV2	VVGAFLGLSR	6.17219	2
Fibrobacter_succinogenes%C9RNV2	VVGAFLGLSR	6.13582	2
Fibrobacter_succinogenes%C9RNV2	VVGEEGTSIEDFIVYLK	6.01129	2
Fibrobacter_succinogenes%C9RNV2	ITGVNGNLIR	5.89035	2
Fibrobacter_succinogenes%C9RNV2	TVLQQLMSR	5.88968	2
Fibrobacter_succinogenes%C9RNV2	YVFDKIYT	5.64105	2
Fibrobacter_succinogenes%C9RNV2	VVGAFLGLSR	5.5202	2
Fibrobacter_succinogenes%C9RNV2	LTQATKDWNR	5.4751	2
Fibrobacter_succinogenes%C9RNV2	YVFDKIYT	5.44381	2
Fibrobacter_succinogenes%C9RNV2	YVFDKIYT	5.41309	2
Fibrobacter_succinogenes%C9RNV3	VIRIDGDLVDLQVFAGAR	13.586	3
Fibrobacter_succinogenes%C9RNV3	VIRIDGDLVDLQVFAGAR	13.0882	3
Fibrobacter_succinogenes%C9RNV3	VIRIDGDLVDLQVFAGAR	13.0657	3
Fibrobacter_succinogenes%C9RNV3	VIRIDGDLVDLQVFAGAR	11.8102	3
Fibrobacter_succinogenes%C9RNV3	VIRIDGDLVDLQVFAGAR	11.0172	3
Fibrobacter_succinogenes%C9RNV3	LPIFSIAGEPYNELLAR	10.5672	2
Fibrobacter_succinogenes%C9RNV3	GRIEPFGSLSR	10.4586	3
Fibrobacter_succinogenes%C9RNV3	AEGVANQELAQVTSSFGTSLAR	9.88928	2
Fibrobacter_succinogenes%C9RNV3	GYPGDLYSQLASR	9.75909	2
Fibrobacter_succinogenes%C9RNV3	ITIGGPSVNPAKR	9.55461	2
Fibrobacter_succinogenes%C9RNV3	FLGEPMKVPYSEALLGR	9.38795	3
Fibrobacter_succinogenes%C9RNV3	LPIFSIAGEPYNELLAR	9.26304	2
Fibrobacter_succinogenes%C9RNV3	IDGDLVDLQVFAGAR	8.84062	2
Fibrobacter_succinogenes%C9RNV3	GYPGDLYSQLASR	8.272	2
Fibrobacter_succinogenes%C9RNV3	LPIFSIAGEPYNELLAR	8.22616	2
Fibrobacter_succinogenes%C9RNV3	IDGDLVDLQVFAGAR	8.14432	2
Fibrobacter_succinogenes%C9RNV3	IAGSVITLR	8.09028	2
Fibrobacter_succinogenes%C9RNV3	GISTDSEVR	7.45673	2
Fibrobacter_succinogenes%C9RNV3	GRIEPFGSLSR	7.42761	2
Fibrobacter_succinogenes%C9RNV3	ALDLGWEILADCFTPEETGIPTK	7.41993	3
Fibrobacter_succinogenes%C9RNV3	ALDLGWEILADCFTPEETGIPTK	7.39116	3
Fibrobacter_succinogenes%C9RNV3	IAGSVITLR	7.25664	2
Fibrobacter_succinogenes%C9RNV3	IAGSVITLR	7.17291	2
Fibrobacter_succinogenes%C9RNV3	GRIEPFGSLSR	6.92985	2
Fibrobacter_succinogenes%C9RNV3	ALDLGWEILADCFTPEETGIPTK	6.56666	3
Fibrobacter_succinogenes%C9RNV3	GYPGDLYSQLASRYEK	6.41775	3
Fibrobacter_succinogenes%C9RNV3	GRIEPFGSLSR	6.00232	3
Fibrobacter_succinogenes%C9RNV3	GISTDSEVR	5.7965	2
Fibrobacter_succinogenes%C9RNV3	GRIEPFGSLSR	5.77028	2
Fibrobacter_succinogenes%C9RNV3	ITIGGPSVNPAKR	5.46216	3
Fibrobacter_succinogenes%C9RNV4	SLQGLISLR	7.82343	2
Fibrobacter_succinogenes%C9RNV4	ALALDAQSKEVAA	7.64425	2
Fibrobacter_succinogenes%C9RNV4	YLPTLLLK	5.41372	2
Fibrobacter_succinogenes%C9RNV4	YLPTLLLKK	5.38758	2
Fibrobacter_succinogenes%C9RNX3	QLRLAVDTLSMSATPIPR	5.31872	2
Fibrobacter_succinogenes%C9RNX3	SSVLAKAFLVIPQ	5.05436	2
Fibrobacter_succinogenes%C9RNX7	AAVAEKAPAAEVK	11.8295	3
Fibrobacter_succinogenes%C9RNX7	HVKDVLGALYLEK	11.6282	3
Fibrobacter_succinogenes%C9RNX7	AAVAEKAPAAEVK	11.0846	3
Fibrobacter_succinogenes%C9RNX7	HVKDVLGALYLEK	10.2638	3
Fibrobacter_succinogenes%C9RNX7	LVFNFHDLPSLELFDIQLGYR	9.98861	3
Fibrobacter_succinogenes%C9RNX7	SNVFDKIHDNDAK	9.76717	2
Fibrobacter_succinogenes%C9RNX7	SNVFDKIHDNDAK	9.69965	3
Fibrobacter_succinogenes%C9RNX7	AAVAEKAPAAEVK	9.62527	2
Fibrobacter_succinogenes%C9RNX7	AAVAEKAPAAEVK	9.59915	2
Fibrobacter_succinogenes%C9RNX7	SAHLNKGDLR	9.56821	2
Fibrobacter_succinogenes%C9RNX7	HVKDVLGALYLEK	9.47715	3
Fibrobacter_succinogenes%C9RNX7	SNVFDKIHDNDAK	9.24011	2
Fibrobacter_succinogenes%C9RNX7	AAVAEKAPAAEVK	9.10221	2
Fibrobacter_succinogenes%C9RNX7	AAVADVKTEAK	9.04566	2
Fibrobacter_succinogenes%C9RNX7	AAVADVKTEAK	8.97733	2
Fibrobacter_succinogenes%C9RNX7	SAHLNKGDLR	8.90077	2
Fibrobacter_succinogenes%C9RNX7	SAHLNKGDLR	8.75048	2
Fibrobacter_succinogenes%C9RNX7	AAVADVKTEAK	8.73751	2
Fibrobacter_succinogenes%C9RNX7	SNVFDKIHDNDAK	8.58338	2
Fibrobacter_succinogenes%C9RNX7	HVKDVLGALYLEK	8.50702	2
Fibrobacter_succinogenes%C9RNX7	LAVAFYPGDLK	8.05208	2
Fibrobacter_succinogenes%C9RNX7	DVLGALYLEK	7.96194	2
Fibrobacter_succinogenes%C9RNX7	LVFNFHDLPSLELFDIQLGYR	7.93588	3
Fibrobacter_succinogenes%C9RNX7	LAVAFYPGDLK	7.89457	2
Fibrobacter_succinogenes%C9RNX7	LAVAFYPGDLK	7.79078	2
Fibrobacter_succinogenes%C9RNX7	VILEAEFVNDR	7.56894	2
Fibrobacter_succinogenes%C9RNX7	SAHLNKGDLR	7.41851	2
Fibrobacter_succinogenes%C9RNX7	VILEAEFVNDR	7.07141	2
Fibrobacter_succinogenes%C9RNX7	IAHNVSLK	6.89848	2
Fibrobacter_succinogenes%C9RNX7	DVLGALYLEK	6.85677	2
Fibrobacter_succinogenes%C9RNX7	IAHNVSLK	6.58568	2
Fibrobacter_succinogenes%C9RNX7	DVLGALYLEK	6.57697	2
Fibrobacter_succinogenes%C9RNX7	IAHNVSLK	6.24974	2
Fibrobacter_succinogenes%C9RNX7	IAHNVSLK	6.16768	2
Fibrobacter_succinogenes%C9RNX7	IAHNVSLK	5.73635	2
Fibrobacter_succinogenes%C9RNX7	DWFSFR	5.13754	2
Fibrobacter_succinogenes%C9RNZ4	GTAQNPDVYFQGR	9.12197	2
Fibrobacter_succinogenes%C9RNZ4	GTAQNPDVYFQGR	8.37359	2
Fibrobacter_succinogenes%C9RNZ4	GAVALFAAAGKR	8.19819	2
Fibrobacter_succinogenes%C9RNZ4	IAGELTPTVFHVTAR	7.65896	3
Fibrobacter_succinogenes%C9RNZ4	NIWGQVPR	7.50188	2
Fibrobacter_succinogenes%C9RNZ4	VFVIDAYAVAAK	7.25497	2
Fibrobacter_succinogenes%C9RNZ4	GAVALFAAAGKR	7.11849	2
Fibrobacter_succinogenes%C9RNZ4	AIFDELSKAEPK	6.97938	2
Fibrobacter_succinogenes%C9RNZ4	INTVMQTCF	6.96715	2
Fibrobacter_succinogenes%C9RNZ4	AIFDELSKAEPK	6.91025	2
Fibrobacter_succinogenes%C9RNZ4	NIWGQVPR	6.65715	2
Fibrobacter_succinogenes%C9RNZ4	FVNEVTAEIIKGNGELLPVSK	5.51657	3
Fibrobacter_succinogenes%C9RNZ4	AIFDELSKAEPK	5.44907	3
Fibrobacter_succinogenes%C9RNZ4	VFVIDAYAVAAKTG	5.30822	2
Fibrobacter_succinogenes%C9RNZ4	AVALFAAAGKR	5.29984	2
Fibrobacter_succinogenes%C9RNZ4	VVDESAVKN	5.11799	2
Fibrobacter_succinogenes%C9RNZ4	MEAVVAALPK	5.06851	2
Fibrobacter_succinogenes%C9RP03	QAYMPTPNK	6.15285	2
Fibrobacter_succinogenes%C9RP03	QAYMPTPNK	5.63257	2
Fibrobacter_succinogenes%C9RP03	QAYMPTPNK	5.5732	2
Fibrobacter_succinogenes%C9RP03	QAYMPTPNK	5.35382	2
Fibrobacter_succinogenes%C9RP03	QAYMPTPNK	5.22617	2
Fibrobacter_succinogenes%C9RP03	QAYMPTPNK	5.18765	2
Fibrobacter_succinogenes%C9RP03	QAYMPTPNK	5.12699	2
Fibrobacter_succinogenes%C9RP04	LVPPPLAFDVLHAIEQK	8.5811	3
Fibrobacter_succinogenes%C9RP04	INIDSDSR	7.03641	2
Fibrobacter_succinogenes%C9RP04	IVDVLGSNDKL	6.81887	2
Fibrobacter_succinogenes%C9RP04	IVDVLGSNDKL	6.16554	2
Fibrobacter_succinogenes%C9RP04	LVPPPLAFDVLHAIEQK	5.88503	3
Fibrobacter_succinogenes%C9RP04	LVPPPLAFDVLHAIEQK	5.79287	3
Fibrobacter_succinogenes%C9RP04	IVDVLGSNDKL	5.74763	2
Fibrobacter_succinogenes%C9RP04	PEEQLREASR	5.14154	2
Fibrobacter_succinogenes%C9RP05 Fibrobacter_succinogenes%D9S4Y4	TIEAIQEQIGEAR	10.6364	2
Fibrobacter_succinogenes%C9RP05 Fibrobacter_succinogenes%D9S4Y4	TIEAIQEQIGEAR	9.07413	2
Fibrobacter_succinogenes%C9RP05 Fibrobacter_succinogenes%D9S4Y4	TIEAIQEQIGEAR	8.90736	2
Fibrobacter_succinogenes%C9RP05 Fibrobacter_succinogenes%D9S4Y4	FLVEQGIAETR	8.51518	2
Fibrobacter_succinogenes%C9RP05 Fibrobacter_succinogenes%D9S4Y4	FLVEQGIAETR	7.8166	2
Fibrobacter_succinogenes%C9RP05 Fibrobacter_succinogenes%D9S4Y4	FLVEQGIAETR	7.23252	2
Fibrobacter_succinogenes%C9RP13	YLSLYQLGYGTSR	11.5832	2
Fibrobacter_succinogenes%C9RP13	YLSLYQLGYGTSR	11.0947	2
Fibrobacter_succinogenes%C9RP13	AFNDSAWDGKWWTR	10.0904	3
Fibrobacter_succinogenes%C9RP13	AFNDSAWDGKWWTR	9.48031	3
Fibrobacter_succinogenes%C9RP13	GFEPAVGGISTYPPGAK	8.93453	2
Fibrobacter_succinogenes%C9RP13	EVDIIPVYEFSHFEAEK	7.93182	2
Fibrobacter_succinogenes%C9RP13	AFNDSAWDGKWWTR	7.84509	2
Fibrobacter_succinogenes%C9RP13	EVDIIPVYEFSHFEAEK	7.63298	2
Fibrobacter_succinogenes%C9RP13	IFSPFYVPTLVK	7.46533	2
Fibrobacter_succinogenes%C9RP13	IFSPFYVPTLVK	7.11076	2
Fibrobacter_succinogenes%C9RP13	IYCNGQSWPVIAGIAFGDR	6.49421	2
Fibrobacter_succinogenes%C9RP13	ASTIYIR	6.09524	2
Fibrobacter_succinogenes%C9RP13	AVQGM	5.80999	1
Fibrobacter_succinogenes%C9RP13	TGNEANAGDSR	5.51497	2
Fibrobacter_succinogenes%C9RP13	GIHKVEVTLG	5.15794	2
Fibrobacter_succinogenes%C9RP18	ALPVEAAPAVKNEK	10.0879	2
Fibrobacter_succinogenes%C9RP18	ALPVEAAPAVKNEK	10.0756	2
[truncated: 1,188 more rows]

## Sheet: AS cellulose
DB matches keys	Sequence	z-score	charges
Fibrobacter_succinogenes%A7UG36	LAIVEVNLPER	8.32515	2
Fibrobacter_succinogenes%A7UG36	LAIVEVNLPER	8.18497	2
Fibrobacter_succinogenes%A7UG43	LFGNTGVYWDAK	7.00494	1,2,3,4
Fibrobacter_succinogenes%A7UG43	GGGYTYQYPR	8.08914	2
Fibrobacter_succinogenes%A7UG43	GGGYTYQYPR	7.54384	2
Fibrobacter_succinogenes%A7UG43	LFGNTGVYWDAK	6.01814	2
Fibrobacter_succinogenes%A7UG44	PASFWDLSPYIR	8.07034	2
Fibrobacter_succinogenes%A7UG44	PASFWDLSPYIR	9.05052	2
Fibrobacter_succinogenes%A7UG44	GGLSVLENENAR	7.9837	2
Fibrobacter_succinogenes%A7UG44	TPFNAILHGK	9.89157	2
Fibrobacter_succinogenes%A7UG44	TPFNAILHGK	8.91845	2
Fibrobacter_succinogenes%A7UG44	GGLSVLENENAR	7.40006	2
Fibrobacter_succinogenes%A7UG44	ILIGGAAIVSYR	9.59857	2
Fibrobacter_succinogenes%A7UG44	LTLGYAVPGFGFYVR	9.03032	2
Fibrobacter_succinogenes%A7UG44	LTLGYAVPGFGFYVR	8.78624	2
Fibrobacter_succinogenes%A7UG44	ILIGGAAIVSYR	9.65249	2
Fibrobacter_succinogenes%A7UG44	GGLSVLENENAR	9.49981	2
Fibrobacter_succinogenes%A7UG44	VSNDAGVVSTTYGGDDWAAAIAK	9.09925	2
Fibrobacter_succinogenes%A7UG44	TPFNAILHGK	8.93082	2
Fibrobacter_succinogenes%A7UG44	GGLSVLENENAR	9.02834	2
Fibrobacter_succinogenes%A7UG44	GGLSVLENENAR	8.42271	2
Fibrobacter_succinogenes%A7UG44	ANDPASFWDLSPYIR	10.1344	2
Fibrobacter_succinogenes%A7UG44	VSNDAGVVSTTYGGDDWAAAIAK	7.80697	2
Fibrobacter_succinogenes%A7UG44	ANDPASFWDLSPYIR	9.50168	2
Fibrobacter_succinogenes%A7UG44	TPFNAILHGK	8.93997	2
Fibrobacter_succinogenes%A7UG44	TPFNAILHGK	8.5688	2
Fibrobacter_succinogenes%A7UG44	YQYKDFLAVELGLGEK	7.86984	3
Fibrobacter_succinogenes%A7UG44	LTLGYAVPGFGFYVR	8.26236	2
Fibrobacter_succinogenes%A7UG44	NFTWTLGAR	5.41418	2
Fibrobacter_succinogenes%A7UG44	DRVSNDAGVVSTTYGGDDWAAAIAK	10.7707	3
Fibrobacter_succinogenes%A7UG44	LGIVSLGSFFTAFDISK	9.33382	2
Fibrobacter_succinogenes%A7UG44	PASFWDLSPYIR	8.49651	2
Fibrobacter_succinogenes%A7UG44	NFTWTLGAR	5.06122	2
Fibrobacter_succinogenes%A7UG44	SFLGMNVAADVDWLTTK	8.12388	2
Fibrobacter_succinogenes%A7UG44	FFYIEPTNK	6.73335	2
Fibrobacter_succinogenes%A7UG44	YQYKDFLAVELGLGEK	9.05018	3
Fibrobacter_succinogenes%A7UG44	ILIGGAAIVSYR	7.89606	2
Fibrobacter_succinogenes%A7UG44	YPNLFANR	6.76936	2
Fibrobacter_succinogenes%A7UG44	GGLSVLENENAR	8.17369	2
Fibrobacter_succinogenes%A7UG44	YPNLFANR	6.81522	2
Fibrobacter_succinogenes%A7UG44	NFTWTLGAR	5.62884	2
Fibrobacter_succinogenes%A7UG44	LGIVSLGSFFTAFDISK	9.10437	2
Fibrobacter_succinogenes%A7UG44	LTLGYAVPGFGFYVR	6.17658	2
Fibrobacter_succinogenes%A7UG44	LTLGYAVPGFGFYVR	7.19309	3
Fibrobacter_succinogenes%A7UG44	FFYIEPT	5.33263	2
Fibrobacter_succinogenes%A7UG44	SFLGMNVAADVDWLTTKK	6.87681	3
Fibrobacter_succinogenes%A7UG44	FVSFNNETEVDGDVEKANDPASFWDLSPYIR	5.76267	3
Fibrobacter_succinogenes%A7UG44	FVSFNNETEVDGDVEKANDPASFWDLSPYIR	5.08573	3
Fibrobacter_succinogenes%A7UG45	AHDWIFDAISK	8.28865	2
Fibrobacter_succinogenes%A7UG45	ISIGGLFGR	8.24992	2
Fibrobacter_succinogenes%A7UG45	INTELFQYLPDVVIGDNGSK	8.42582	2
Fibrobacter_succinogenes%A7UG45	ISIGGLFGR	7.9712	2
Fibrobacter_succinogenes%A7UG45	AFFTLDAINGELVPALNLK	7.65379	2
Fibrobacter_succinogenes%A7UG45	ISIGGLFGR	6.7542	2
Fibrobacter_succinogenes%A7UG45	AFFTLDAINGELVPALNLK	7.2216	2
Fibrobacter_succinogenes%A7UG45	ISIGGLFGR	6.48214	2
Fibrobacter_succinogenes%A7UG45	ISIGGLFGR	6.34775	2
Fibrobacter_succinogenes%A7UG45	AFFTLDAINGELVPALNLK	8.41798	3
Fibrobacter_succinogenes%A7UG45	AFFTLDAINGELVPALNLK	8.33381	3
Fibrobacter_succinogenes%A7UG45	PQHPNFGGIFSIAIGGDNNPDPR	5.82041	3
Fibrobacter_succinogenes%A7UG45	AHDWIFDAISK	7.0472	3
Fibrobacter_succinogenes%A7UG45	TNVPETVTNFD	5.24154	3
Fibrobacter_succinogenes%A7UG47	SYNIAPYNK	7.5544	2
Fibrobacter_succinogenes%A7UG47	VTSNFLNVGASFQFLPR	9.02599	2
Fibrobacter_succinogenes%A7UG47	YGVNSPLYSTFDALYNYSPK	9.02735	2
Fibrobacter_succinogenes%A7UG47	NLQGINLQFR	7.63694	2
Fibrobacter_succinogenes%A7UG47	ALEFSGSFKR	7.52656	2
Fibrobacter_succinogenes%A7UG47	YGVNSPLYSTFDALYNYSPK	8.56098	2
Fibrobacter_succinogenes%A7UG47	NFYWTVGDFR	6.19405	2
Fibrobacter_succinogenes%A7UG47	SYNIAPYNK	7.4828	2
Fibrobacter_succinogenes%A7UG47	AGADVGGLVK	6.44908	2
Fibrobacter_succinogenes%A7UG47	NFYWTVGDFR	6.18112	2
Fibrobacter_succinogenes%A7UG47	NFYWTVGDFR	7.47991	2
Fibrobacter_succinogenes%A7UG47	AGADVGGLVK	7.31915	2
Fibrobacter_succinogenes%A7UG47	ALEFSGSFKR	5.93288	2
Fibrobacter_succinogenes%A7UG47	VTSNFLNVGASFQFLPR	6.88696	2
Fibrobacter_succinogenes%A7UG47	NLQGINLQFRQEID	6.45708	2
Fibrobacter_succinogenes%A7UG47	RAGADVGGLVK	5.0692	2
Fibrobacter_succinogenes%A7UG47	QDVHSVNK	5.86884	2
Fibrobacter_succinogenes%A7UG47	QDVHSVNK	5.21412	2
Fibrobacter_succinogenes%A7UG47	SAISPLSIYNPGIDILYEPTIFAR	8.29264	3
Fibrobacter_succinogenes%A7UG47	SAISPLSIYNPGIDILYEPTIFAR	7.4516	3
Fibrobacter_succinogenes%A7UG48	ADNQAEVVTQQK	8.87549	2
Fibrobacter_succinogenes%A7UG48	PSVSLALPLGK	11.6743	2
Fibrobacter_succinogenes%A7UG48	PSVSLALPLGK	11.2558	2
Fibrobacter_succinogenes%A7UG48	ADNQAEVVTQQK	9.25856	2
Fibrobacter_succinogenes%A7UG48	ADNQAEVVTQQK	5.43383	2
Fibrobacter_succinogenes%A7UG48	LLQGLNVVYNSGNVSVLDNITAQLTGAR	9.61257	3
Fibrobacter_succinogenes%A7UG48	ADVNWADKVTFNAR	10.1508	3
Fibrobacter_succinogenes%A7UG48	VGYTPLTIYTPQTEILQEPEILAEK	7.51004	3
Fibrobacter_succinogenes%A7UG48	VGYTPLTIYTPQTEILQEPEILAEK	5.85862	3
Fibrobacter_succinogenes%A7UG48	QAEVVTQQK	5.85651	2
Fibrobacter_succinogenes%A7UG48	VGYTPLTIYTPQTEILQEPEILAEK	5.38003	3
Fibrobacter_succinogenes%A7UG50	GSPIAYSATTPSK	9.77025	2
Fibrobacter_succinogenes%A7UG50	GSPIAYSATTPSK	9.9412	2
Fibrobacter_succinogenes%A7UG50	ASEVGPAAGTYVK	8.40471	2
Fibrobacter_succinogenes%A7UG50	ASEVGPAAGTYVK	8.28448	2
Fibrobacter_succinogenes%A7UG50	DLTANTTTLAGLSAK	10.1664	2
Fibrobacter_succinogenes%A7UG50	LQDAYVAESGVYVGNWK	9.31849	2
Fibrobacter_succinogenes%A7UG50	DLTANTTTLAGLSAK	9.55029	2
Fibrobacter_succinogenes%A7UG50	LQDAYVAESGVYVGNWK	8.37163	2
Fibrobacter_succinogenes%A7UG50	LQDAYVAESGVYVGNWK	9.13831	2
Fibrobacter_succinogenes%A7UG50	ASEVGPAAGTYVK	8.00235	2
Fibrobacter_succinogenes%A7UG50	VGWKATNNSK	6.84978	2
Fibrobacter_succinogenes%A7UG50	LQDAYVAESGVYVGNWK	9.50662	3
Fibrobacter_succinogenes%A7UG50	LNDCVKDSEWDISISEAGTDDASK	8.48342	3
Fibrobacter_succinogenes%A7UG50	LQDAYVAESGVYVGNWK	5.85641	3
Fibrobacter_succinogenes%A7UG50	LNDCVKDSEWDISISEAGTDDASK	6.65799	3
Fibrobacter_succinogenes%A7UG51	NFKEEVSDEIAEHFQSTSK	11.079	3
Fibrobacter_succinogenes%A7UG51	AAAEKAYAELDEMD	8.1747	2
Fibrobacter_succinogenes%A7UG51	SASLLVEMQMQK	9.16271	2
Fibrobacter_succinogenes%A7UG51	NFKEEVSDEIAEHFQSTSK	10.8959	3
Fibrobacter_succinogenes%A7UG51	AAAEKAYAELDEMD	6.57245	2
Fibrobacter_succinogenes%A7UG51	AAAEKAYAELDEMD	7.47019	2
Fibrobacter_succinogenes%A7UG56	NLDAGDHVIR	9.31816	2
Fibrobacter_succinogenes%A7UG56	NLDAGDHVIR	7.98965	2
Fibrobacter_succinogenes%A7UG56	NNFDFSTR	6.90058	2
Fibrobacter_succinogenes%A7UG56	NLDAGDHVIR	8.64204	2
Fibrobacter_succinogenes%A7UG56	NLDAGDHVIR	8.07757	2
Fibrobacter_succinogenes%A7UG56	NNFDFSTR	6.92726	2
Fibrobacter_succinogenes%A7UG56	NNFDFSTR	6.87799	2
Fibrobacter_succinogenes%A7UG56	VNIWPGKDSR	7.55389	2
Fibrobacter_succinogenes%A7UG56	VNIWPGKDSR	7.21894	2
Fibrobacter_succinogenes%A7UG56	NNFDFSTR	6.22159	2
Fibrobacter_succinogenes%A7UG56	VNIWPGKDSR	5.77089	2
Fibrobacter_succinogenes%A7UG56	VNIWPGKDSR	5.23855	2
Fibrobacter_succinogenes%A7UG56	SAIVNIITEPPNSDVFLGGEPLGK	8.84172	3
Fibrobacter_succinogenes%A7UG57	YAYYFPVPLGSSIIK	8.16764	2
Fibrobacter_succinogenes%A7UG57	IYWDTIPHS	5.63536	2
Fibrobacter_succinogenes%A7UG57	FFIDLMDKDK	5.25247	3
Fibrobacter_succinogenes%A7UG57	FFIDLMDKDK	5.15172	3
Fibrobacter_succinogenes%A7UG58 Fibrobacter_succinogenes%C9RIL2	ANDDAVQAYNLPETK	9.62317	2
Fibrobacter_succinogenes%A7UG58 Fibrobacter_succinogenes%C9RIL2	ANDDAVQAYNLPETK	8.91468	2
Fibrobacter_succinogenes%A7UG58 Fibrobacter_succinogenes%C9RIL2	IGIVQQLPSYYEQARPIFQK	10.9658	3
Fibrobacter_succinogenes%A7UG58 Fibrobacter_succinogenes%C9RIL2	AIAYVLFQK	7.49944	2
Fibrobacter_succinogenes%A7UG58 Fibrobacter_succinogenes%C9RIL2	AIAYVLFQK	7.81474	2
Fibrobacter_succinogenes%A7UG58 Fibrobacter_succinogenes%C9RIL2	AYLDLVK	5.58398	2
Fibrobacter_succinogenes%A7UG58 Fibrobacter_succinogenes%C9RIL2	IGIVQQLPSYYEQARPIFQK	8.08639	3
Fibrobacter_succinogenes%A7UG58 Fibrobacter_succinogenes%C9RIL2	SLVEILQK	5.28169	2
Fibrobacter_succinogenes%A7UG58 Fibrobacter_succinogenes%C9RIL2	SLGYFLEYIDKYPK	7.77425	2
Fibrobacter_succinogenes%A7UG58 Fibrobacter_succinogenes%C9RIL2	FDPSTLFADPTYFK	7.45961	2
Fibrobacter_succinogenes%A7UG58 Fibrobacter_succinogenes%C9RIL2	SLGYFLEYIDKYPK	6.32128	3
Fibrobacter_succinogenes%A7UG58 Fibrobacter_succinogenes%C9RIL2	SLGYFLEYIDKYPK	7.16428	3
Fibrobacter_succinogenes%A7UG58 Fibrobacter_succinogenes%C9RIL2	FDPSTLFADPTYFK	5.57975	2
Fibrobacter_succinogenes%A7UG61 Fibrobacter_succinogenes%C9RIL0	KNINVPGDFAK	8.32822	2
Fibrobacter_succinogenes%A7UG61 Fibrobacter_succinogenes%C9RIL0	SLDAYIEQNVVLR	10.0198	2
Fibrobacter_succinogenes%A7UG61 Fibrobacter_succinogenes%C9RIL0	KNINVPGDFAK	8.94152	2
Fibrobacter_succinogenes%A7UG61 Fibrobacter_succinogenes%C9RIL0	SLDAYIEQNVVLR	9.55577	2
Fibrobacter_succinogenes%A7UG61 Fibrobacter_succinogenes%C9RIL0	PLSTIIDGGR	10.5009	2
Fibrobacter_succinogenes%A7UG61 Fibrobacter_succinogenes%C9RIL0	VFVLEGVNFESGK	7.72963	2
Fibrobacter_succinogenes%A7UG61 Fibrobacter_succinogenes%C9RIL0	GPTNLVAR	8.23053	2
Fibrobacter_succinogenes%A7UG61 Fibrobacter_succinogenes%C9RIL0	VFVLEGVNFESGK	8.80786	2
Fibrobacter_succinogenes%A7UG61 Fibrobacter_succinogenes%C9RIL0	GPTNLVAR	8.51412	2
Fibrobacter_succinogenes%A7UG61 Fibrobacter_succinogenes%C9RIL0	NYYPFNQFIK	5.61283	2
Fibrobacter_succinogenes%A7UG61 Fibrobacter_succinogenes%C9RIL0	TNVSLDPK	6.03188	2
Fibrobacter_succinogenes%A7UG62	ILDDAGFTK	8.05781	2
Fibrobacter_succinogenes%A7UG62	ILDDAGFTK	6.51559	2
Fibrobacter_succinogenes%A7UG62	LKIEPENDYR	7.6302	2
Fibrobacter_succinogenes%A7UG62	LKIEPENDYR	7.0581	2
Fibrobacter_succinogenes%A7UG62	VQTKYPAFHLVDQAAFYK	7.39977	3
Fibrobacter_succinogenes%A7UG62	SIQSDRFESNR	5.77651	1,2,3,4
Fibrobacter_succinogenes%A7UG62	SIQSDRFESNR	6.73548	2
Fibrobacter_succinogenes%A7UG66	YAQGPAYYGAALR	7.1137	2
Fibrobacter_succinogenes%A7UG66	VTVNVKQS	5.81368	2
Fibrobacter_succinogenes%A7UG66	VTVNVKQS	5.18512	2
Fibrobacter_succinogenes%A7UG66	VTVNVKQS	5.31758	2
Fibrobacter_succinogenes%A7UG66	VTVNVKQS	6.02122	2
Fibrobacter_succinogenes%A7UG66	VTVNVKQS	5.4673	2
Fibrobacter_succinogenes%C9RIL3	VMDAIVGAK	9.00887	2
Fibrobacter_succinogenes%C9RIL3	SSKLPIAK	6.98244	2
Fibrobacter_succinogenes%C9RIL3	LVMQNQLEQALQFAK	7.84937	2
Fibrobacter_succinogenes%C9RIL3	LIQEMEEK	6.17864	2
Fibrobacter_succinogenes%C9RIL3	SSKLPIAK	7.01869	2
Fibrobacter_succinogenes%C9RIM0	ENMPVMSMNGLVGKISK	5.03046	3
Fibrobacter_succinogenes%C9RIM0	ENMPVMSMNGLVGKISK	5.31496	3
Fibrobacter_succinogenes%C9RIM0	ENMPVMSMNGLVGKISK	5.67387	3
Fibrobacter_succinogenes%C9RIX3	IAILGYGNLGR	10.3015	2
Fibrobacter_succinogenes%C9RIX3	IAILGYGNLGR	8.30856	2
Fibrobacter_succinogenes%C9RJ04	EANAEAPVAAAEQAAPVAPAAEAPVAEAR	12.2316	3
Fibrobacter_succinogenes%C9RJ04	EANAEAPVAAAEQAAPVAPAAEAPVAEAR	12.5382	3
Fibrobacter_succinogenes%C9RJ04	KAPELSEEA	5.35059	2
Fibrobacter_succinogenes%C9RJ04	IPVETPAAPAVEAAPVAPVAEAPAEAAAETAFDPSKVR	6.61518	3
Fibrobacter_succinogenes%C9RJ04	IPVETPAAPAVEAAPVAPVAEAPAEAAAETAFDPSKVR	5.33273	3
Fibrobacter_succinogenes%C9RJ32	AAVEEGIVPGGGVALIR	8.49191	2
Fibrobacter_succinogenes%C9RJ32	AAVEEGIVPGGGVALIR	8.91401	2
Fibrobacter_succinogenes%C9RJ32	GVDKLANAVK	8.42053	2
Fibrobacter_succinogenes%C9RJ32	TDTYEDLIK	6.71962	2
Fibrobacter_succinogenes%C9RJ32	VGAATEVEMKEK	5.23476	3
Fibrobacter_succinogenes%C9RJ32	VGAATEVEMKEK	6.30873	3
Fibrobacter_succinogenes%C9RJ32	TSDAAGDGTTTATVLAQAITR	7.30335	3
Fibrobacter_succinogenes%C9RJ33	YIEEPIVLAK	6.54381	2
Fibrobacter_succinogenes%C9RJ33	NTVLYAM	5.05591	2
Fibrobacter_succinogenes%C9RJ70	LTLFAETDFPR	8.18492	2
Fibrobacter_succinogenes%C9RJ70	LTLFAETDFPR	8.54928	2
Fibrobacter_succinogenes%C9RJ72	GLMTTVHAATATQK	11.4259	2
Fibrobacter_succinogenes%C9RJ72	GLMTTVHAATATQK	11.8231	2
Fibrobacter_succinogenes%C9RJ72	VPTSDVSFVDLTAELK	10.4249	2
Fibrobacter_succinogenes%C9RJ72	VPTSDVSFVDLTAELK	10.5667	2
Fibrobacter_succinogenes%C9RJ72	AGIQLDPTFVK	8.65212	2
Fibrobacter_succinogenes%C9RJ72	GILENIIPSSTGAAK	7.73534	2
Fibrobacter_succinogenes%C9RJ72	VLNEKFGIVR	10.4245	2
Fibrobacter_succinogenes%C9RJ72	AGIQLDPTFVK	8.1918	2
Fibrobacter_succinogenes%C9RJ72	GILENIIPSSTGAAK	8.65749	2
Fibrobacter_succinogenes%C9RJ72	VLNEKFGIVR	10.4602	2
Fibrobacter_succinogenes%C9RJ72	ALKLGINGFGR	8.30533	2
Fibrobacter_succinogenes%C9RJ72	GILENIIPSSTGAAK	7.73224	2
Fibrobacter_succinogenes%C9RJ72	GILENIIPSSTGAAK	7.57373	2
Fibrobacter_succinogenes%C9RJ72	GILENIIPSSTGAAK	7.05871	2
Fibrobacter_succinogenes%C9RJ72	LGINGFGR	7.32523	2
Fibrobacter_succinogenes%C9RJ72	GILENIIPSSTGAAK	8.26894	2
Fibrobacter_succinogenes%C9RJ72	ALKLGINGFGR	8.47843	2
Fibrobacter_succinogenes%C9RJ72	GGRGILENIIPSSTGAAK	7.25251	3
Fibrobacter_succinogenes%C9RJ72	GILENIIPSSTGAAK	7.32367	2
Fibrobacter_succinogenes%C9RJ72	LGINGFGR	6.46207	2
Fibrobacter_succinogenes%C9RJ72	VSFVDLTAELK	8.79165	2
Fibrobacter_succinogenes%C9RJ72	GILENIIPSSTGAAK	8.29939	2
Fibrobacter_succinogenes%C9RJ72	AGIQLDPTFVK	7.49228	2
Fibrobacter_succinogenes%C9RJ72	GILGYTEDAVVSTDFR	9.48293	2
Fibrobacter_succinogenes%C9RJ72	VSFVDLTAELK	8.66011	2
Fibrobacter_succinogenes%C9RJ72	VLNEKFGIVR	8.54236	2
Fibrobacter_succinogenes%C9RJ72	GILGYTEDAVVSTDFR	8.29586	2
Fibrobacter_succinogenes%C9RJ72	VPTSDVSFVDLTAELK	8.42595	3
Fibrobacter_succinogenes%C9RJ72	AGIQLDPTFVKV	7.611	2
Fibrobacter_succinogenes%C9RJ72	VPTSDVSFVDLTAELK	7.90836	3
Fibrobacter_succinogenes%C9RJ72	AGIQLDPTFVKV	6.12182	2
Fibrobacter_succinogenes%C9RJ72	LTGMSLRVPTSDVSFVDLTAELK	8.33863	3
Fibrobacter_succinogenes%C9RJ72	LTGMSLRVPTSDVSFVDLTAELK	7.72353	3
Fibrobacter_succinogenes%C9RJ86	YAAQIPLGR	8.43797	2
Fibrobacter_succinogenes%C9RJ86	GSDVVLISR	7.04351	2
Fibrobacter_succinogenes%C9RJ86	AVAFLASDDAK	7.18098	2
Fibrobacter_succinogenes%C9RJ86	LGQPEDVAK	7.64799	2
Fibrobacter_succinogenes%C9RJ86	LGQPEDVAK	7.08282	2
Fibrobacter_succinogenes%C9RJ90	LVADFIIHDKWK	8.9578	3
Fibrobacter_succinogenes%C9RJ90	LVADFIIHDKWK	8.73752	3
Fibrobacter_succinogenes%C9RJ90	LVADFIIHDKWK	7.52615	3
Fibrobacter_succinogenes%C9RJ90	LVADFIIHDKWK	7.52468	3
Fibrobacter_succinogenes%C9RJ90	FVPVQNLELYLSLPFRPISR	5.97423	3
Fibrobacter_succinogenes%C9RJA5	TTFDVNER	5.87881	2
Fibrobacter_succinogenes%C9RJA5	NLLLCQNPAHK	5.14427	2
Fibrobacter_succinogenes%C9RJD8	VKEDATVEEYVK	9.06291	2
Fibrobacter_succinogenes%C9RJD8	VKEDATVEEYVK	9.42584	2
Fibrobacter_succinogenes%C9RJD8	NLQEALGEDDPVVKEYLLLR	10.8737	3
Fibrobacter_succinogenes%C9RJD8	PVVKEYLLLR	10.5886	2
Fibrobacter_succinogenes%C9RJD8	NLQEALGEDDPVVKEYLLLR	9.53136	3
Fibrobacter_succinogenes%C9RJD8	HIAESAIK	6.32579	2
Fibrobacter_succinogenes%C9RJD8	LVSTDGKEVYAK	8.9742	2
Fibrobacter_succinogenes%C9RJD8	NLQEALGEDDPVVKEYLLLR	9.16427	2
Fibrobacter_succinogenes%C9RJD8	GYFLIFGENVPDLSGK	8.51849	2
Fibrobacter_succinogenes%C9RJD8	GYFLIFGENVPDLSGK	8.99509	2
Fibrobacter_succinogenes%C9RJD8	GYFLIFGENVPDLSGKQR	9.35365	3
Fibrobacter_succinogenes%C9RJD8	GYFLIFGENVPDLSGKQR	9.98731	3
Fibrobacter_succinogenes%C9RJD8	HIAESAIK	5.70237	2
Fibrobacter_succinogenes%C9RJD8	TLGDIGKR	8.58146	2
Fibrobacter_succinogenes%C9RJD8	NLQEALGEDDPVVKEYLLLR	8.22787	2
Fibrobacter_succinogenes%C9RJD8	TLGDIGKR	6.05593	2
Fibrobacter_succinogenes%C9RJD8	LVSTDGKEVYAK	7.308	2
Fibrobacter_succinogenes%C9RJD8	PVVKEYLLLR	6.74873	3
Fibrobacter_succinogenes%C9RJD8	PVVKEYLLLR	6.54783	3
Fibrobacter_succinogenes%C9RJD9 Fibrobacter_succinogenes%D9S5M3	SNITNSDQASEIR	10.1211	2
Fibrobacter_succinogenes%C9RJD9 Fibrobacter_succinogenes%D9S5M3	SNITNSDQASEIR	11.292	2
Fibrobacter_succinogenes%C9RJD9 Fibrobacter_succinogenes%D9S5M3	STAITSDNDRYTAFNFDGVELR	8.11603	3
Fibrobacter_succinogenes%C9RJD9 Fibrobacter_succinogenes%D9S5M3	STAITSDNDRYTAFNFDGVELR	6.38989	3
Fibrobacter_succinogenes%C9RJE2	AGIWTPFTIGLR	6.66263	2
Fibrobacter_succinogenes%C9RJE2	VLQIGLGYR	7.02206	2
Fibrobacter_succinogenes%C9RJE2	AGIWTPFTIGLR	5.94724	2
Fibrobacter_succinogenes%C9RJE4	LLTEIRDLLK	7.16965	1,2,3,4
Fibrobacter_succinogenes%C9RJE4	LLTEIRDLLK	5.41903	2
Fibrobacter_succinogenes%C9RJJ6	IGSEYVR	5.41272	2
Fibrobacter_succinogenes%C9RJJ7	FAVSYAFK	6.7188	2
Fibrobacter_succinogenes%C9RJJ8	LAEIEESVK	7.14963	2
Fibrobacter_succinogenes%C9RJN8	ISAIEILSGLEK	9.05557	2
Fibrobacter_succinogenes%C9RJN8	ISAIEILSGLEK	9.73103	2
Fibrobacter_succinogenes%C9RJN8	LADLDFSYLAPEK	6.54137	2
Fibrobacter_succinogenes%C9RJN9	SILEPFTK	6.12188	2
Fibrobacter_succinogenes%C9RJN9	SILEPFTK	5.1654	2
Fibrobacter_succinogenes%C9RJS2	FLEFKGLETGLFR	10.1408	2
Fibrobacter_succinogenes%C9RJS2	KSDIIPEGYVEYETEPR	12.096	3
Fibrobacter_succinogenes%C9RJS2	AAYNLANVTK	7.85825	2
Fibrobacter_succinogenes%C9RJS2	KSDIIPEGYVEYETEPR	9.10891	3
Fibrobacter_succinogenes%C9RJS2	FLEFKGLETGLFR	10.561	2
Fibrobacter_succinogenes%C9RJS2	TKPQFGALTPK	7.74205	2
Fibrobacter_succinogenes%C9RJS2	TKPQFGALTPK	7.18919	2
Fibrobacter_succinogenes%C9RJS2	ANEAEKNTGINALGAK	10.9023	3
Fibrobacter_succinogenes%C9RJS2	TNILLVR	6.15517	2
Fibrobacter_succinogenes%C9RJS2	SQGGKTNILLVR	6.38229	2
Fibrobacter_succinogenes%C9RJS2	ADGRPTPDDLDELISK	6.25668	3
Fibrobacter_succinogenes%C9RJS2	ANEAEKNTGINALGAK	10.7531	3
Fibrobacter_succinogenes%C9RJS2	TNILLVR	6.75465	2
Fibrobacter_succinogenes%C9RJS2	GVIGLFQAGLKNEHSR	11.3483	3
Fibrobacter_succinogenes%C9RJS2	ADGRPTPDDLDELISK	9.99354	3
Fibrobacter_succinogenes%C9RJS2	GVPPVVVDLAGSR	11.194	2
Fibrobacter_succinogenes%C9RJS2	GIPLVPTDK	6.40622	2
Fibrobacter_succinogenes%C9RJS2	GVIGLFQAGLKNEHSR	9.54041	3
Fibrobacter_succinogenes%C9RJS2	VWKEPSFFLAHPR	8.8647	3
Fibrobacter_succinogenes%C9RJS2	GVPPVVVDLAGSR	10.4084	2
Fibrobacter_succinogenes%C9RJS2	VWKEPSFFLAHPR	7.85691	3
Fibrobacter_succinogenes%C9RJS2	GIPLVPTDK	6.58362	2
Fibrobacter_succinogenes%C9RJS2	SDIIPEGYVEYETEPR	10.0634	2
Fibrobacter_succinogenes%C9RJT1	VLGGFGIR	6.0262	2
Fibrobacter_succinogenes%C9RJU3	ASFYVLGPLVAR	7.85806	2
Fibrobacter_succinogenes%C9RJV1	SSLLEDAIQR	8.18144	2
Fibrobacter_succinogenes%C9RJV1	SSLLEDAIQR	7.83686	2
Fibrobacter_succinogenes%C9RJV5	FTYNISEAQLAK	9.1817	2
Fibrobacter_succinogenes%C9RJV5	FTYNISEAQLAK	8.52516	2
Fibrobacter_succinogenes%C9RJV5	AGDVIAVR	7.16393	2
Fibrobacter_succinogenes%C9RJV5	AGDVIAVR	6.35336	2
Fibrobacter_succinogenes%C9RJV5	SLGVAVSQKTQK	9.55695	2
Fibrobacter_succinogenes%C9RJV5	NFAPGQHGQTR	8.45241	2
Fibrobacter_succinogenes%C9RJV5	NFAPGQHGQTR	6.91496	2
Fibrobacter_succinogenes%C9RJW9	TLQTYYFEAK	6.19906	2
Fibrobacter_succinogenes%C9RJW9	TLQTYYFEAK	5.81499	2
Fibrobacter_succinogenes%C9RJW9	KYEFNQELR	7.79333	2
Fibrobacter_succinogenes%C9RJW9	KAAPVAQVAAAVTNLPDPR	11.8085	3
Fibrobacter_succinogenes%C9RJW9	AAPVAQVAAAVTNLPD	5.4284	2
Fibrobacter_succinogenes%C9RK06	RQEALFLISDAYTDLDQFESAR	12.8701	3
Fibrobacter_succinogenes%C9RK06	VAEKEFQTGR	9.62483	2
Fibrobacter_succinogenes%C9RK35	VEVGGVQSK	5.58001	2
Fibrobacter_succinogenes%C9RK35	EAAIPVLEKMR	5.0503	2
Fibrobacter_succinogenes%C9RK35	VEVGGVQSK	5.92617	2
Fibrobacter_succinogenes%C9RK35	VEVGGVQSK	5.95871	2
Fibrobacter_succinogenes%C9RK35	VEVGGVQSK	6.06868	2
Fibrobacter_succinogenes%C9RK35	VEVGGVQSK	5.56657	2
Fibrobacter_succinogenes%C9RK58	ALGGGLPLGAVLLR	10.9254	2
Fibrobacter_succinogenes%C9RK58	ALGGGLPLGAVLLR	8.52341	2
Fibrobacter_succinogenes%C9RK73	VNPIVDGLVR	9.58803	2
Fibrobacter_succinogenes%C9RKA2	TTAQFVTYR	8.24254	2
Fibrobacter_succinogenes%C9RKA2	TTAQFVTYR	7.22737	2
Fibrobacter_succinogenes%C9RKA2	PALWSVVQVGGK	5.56317	2
Fibrobacter_succinogenes%C9RKA2	VFAFTIR	5.03433	2
Fibrobacter_succinogenes%C9RKA2	PLTHYNEEKLVEFF	5.07052	3
Fibrobacter_succinogenes%C9RKA6	IGLIGTGTVGGGVIQILEQK	5.06088	2
Fibrobacter_succinogenes%C9RKA6	IGLIGTGTVGGGVIQILEQK	6.99804	3
Fibrobacter_succinogenes%C9RKC2 Fibrobacter_succinogenes%D9S6U3	VAITPIKTPK	8.96979	2
Fibrobacter_succinogenes%C9RKC2 Fibrobacter_succinogenes%D9S6U3	VAITPIKTPK	8.73084	2
Fibrobacter_succinogenes%C9RKC2 Fibrobacter_succinogenes%D9S6U3	GFIRFPEEAVK	7.48817	2
Fibrobacter_succinogenes%C9RKC2 Fibrobacter_succinogenes%D9S6U3	GFIRFPEEAVK	7.02426	2
Fibrobacter_succinogenes%C9RKC2 Fibrobacter_succinogenes%D9S6U3	VAITPIKTPK	7.79308	2
Fibrobacter_succinogenes%C9RKC2 Fibrobacter_succinogenes%D9S6U3	TVDVGPYVDVEVDPVGKR	8.81441	3
Fibrobacter_succinogenes%C9RKC2 Fibrobacter_succinogenes%D9S6U3	GFIRFPEEAVK	7.12802	3
Fibrobacter_succinogenes%C9RKD9	AVANADAIIALR	10.0145	2
Fibrobacter_succinogenes%C9RKG6	LIGFDNIPYSLPK	7.12851	2
Fibrobacter_succinogenes%C9RKG6	LIGFDNIPYSLPK	5.63551	2
Fibrobacter_succinogenes%C9RKG6	TLSAM	5.49272	1
Fibrobacter_succinogenes%C9RKG6	AVKGEHIETIDHT	5.65582	3
Fibrobacter_succinogenes%C9RKG7 Fibrobacter_succinogenes%D9S7F9	LGYGDFEAK	7.39879	2
Fibrobacter_succinogenes%C9RKG7 Fibrobacter_succinogenes%D9S7F9	LGYGDFEAK	6.44565	2
Fibrobacter_succinogenes%C9RKH3	IVQLGVQTK	8.2707	2
Fibrobacter_succinogenes%C9RKH3	KIVQLGVQTK	8.51052	2
Fibrobacter_succinogenes%C9RKH3	LNVTSSEIGFFK	7.91977	2
Fibrobacter_succinogenes%C9RKH3	FFPVEVTFK	7.47965	2
Fibrobacter_succinogenes%C9RKH3	VSTIEEIQK	6.20028	2
Fibrobacter_succinogenes%C9RKH3	FFPVEVTFK	5.08825	2
Fibrobacter_succinogenes%C9RKH3	LLLAGCGDAKK	5.78114	2
Fibrobacter_succinogenes%C9RKH3	LLLAGCGDAKK	5.53366	2
Fibrobacter_succinogenes%C9RKI2	WLLECQAK	5.6805	2
Fibrobacter_succinogenes%C9RKI3	YAEAAPLWR	7.17154	2
Fibrobacter_succinogenes%C9RKI3	YAEAAPLWR	6.15836	2
Fibrobacter_succinogenes%C9RKI3	MAEINAVA	6.90464	2
Fibrobacter_succinogenes%C9RKI3	MAEINAVA	5.48361	2
Fibrobacter_succinogenes%C9RKJ7	LLQYGWETISEALK	7.41262	2
Fibrobacter_succinogenes%C9RKJ7	LLQYGWETISEALK	9.00711	2
Fibrobacter_succinogenes%C9RKJ7	DNEELIKVNK	5.18495	2
Fibrobacter_succinogenes%C9RKJ7	DNEELIKVNK	5.05633	2
Fibrobacter_succinogenes%C9RKL2	LGAIEDLRNHQK	6.90288	3
Fibrobacter_succinogenes%C9RKL2	VLIGLIAGGYYYYQYAKQK	5.14118	3
Fibrobacter_succinogenes%C9RKL2	LGAIEDLRNHQK	5.91541	3
Fibrobacter_succinogenes%C9RKL5	NMKN	5.32263	1
Fibrobacter_succinogenes%C9RKM1	LDGVFDIVER	9.45514	2
Fibrobacter_succinogenes%C9RKM1	LDGVFDIVER	8.04331	2
Fibrobacter_succinogenes%C9RKM8	VPDVGDWVR	8.04097	2
Fibrobacter_succinogenes%C9RKM9	LIYEER	5.74257	2
Fibrobacter_succinogenes%C9RKP4	IVIYNVPGR	6.61834	2
Fibrobacter_succinogenes%C9RKP4	IVIYNVPGR	6.56438	2
Fibrobacter_succinogenes%C9RKQ3 Fibrobacter_succinogenes%D9S819	SNNVDWFPR	7.78997	2
Fibrobacter_succinogenes%C9RKQ3 Fibrobacter_succinogenes%D9S819	AIDRLTEAVK	5.33818	2
Fibrobacter_succinogenes%C9RKQ3 Fibrobacter_succinogenes%D9S819	VGFFGIPK	5.5388	2
Fibrobacter_succinogenes%C9RKQ3 Fibrobacter_succinogenes%D9S819	VGFFGIPK	5.19201	2
Fibrobacter_succinogenes%C9RKQ3 Fibrobacter_succinogenes%D9S819	IAPDGSKVLFNR	5.7057	2
Fibrobacter_succinogenes%C9RKT3	SGAQVILSR	6.68592	2
Fibrobacter_succinogenes%C9RKT3	QEVPEIYEGT	5.08815	2
Fibrobacter_succinogenes%C9RKT4	AQVFKPDAAILAR	6.12512	3
Fibrobacter_succinogenes%C9RKZ2	QLGVVRDMMAR	5.64409	2
Fibrobacter_succinogenes%C9RKZ6	ALFGGVNLIYK	6.88943	2
Fibrobacter_succinogenes%C9RL05	AEAAPAPEAAAPAEAPK	10.951	2
Fibrobacter_succinogenes%C9RL05	AEAAPAPEAAAPAEAPK	10.4252	2
Fibrobacter_succinogenes%C9RL05	TTLFWVLIVLHVFLCLFLA	5.13383	5
Fibrobacter_succinogenes%C9RL06	ANTFKEIIDAAEAK	8.76727	2
Fibrobacter_succinogenes%C9RL06	ANTFKEIIDAAEAK	8.76804	2
Fibrobacter_succinogenes%C9RL06	NGGILKEVLGLQIK	10.2721	2
Fibrobacter_succinogenes%C9RL06	KTEVVIAPTYLAAAK	10.4694	2
Fibrobacter_succinogenes%C9RL06	DIDGGLIGGAGLK	9.85871	2
Fibrobacter_succinogenes%C9RL06	DIDGGLIGGAGLK	9.45051	2
Fibrobacter_succinogenes%C9RL06	KTEVVIAPTYLAAAK	8.90505	2
Fibrobacter_succinogenes%C9RL06	VADVVKGTNVK	9.04076	2
Fibrobacter_succinogenes%C9RL06	VADVVKGTNVK	9.3171	2
Fibrobacter_succinogenes%C9RL06	KTEVVIAPTYLAAAK	10.8833	3
Fibrobacter_succinogenes%C9RL06	GAFKDVSAEDAAK	7.71613	2
Fibrobacter_succinogenes%C9RL06	GAFKDVSAEDAAK	8.91531	2
Fibrobacter_succinogenes%C9RL06	TLEAGLKPIICIGETLDQR	10.8366	3
Fibrobacter_succinogenes%C9RL06	KTEVVIAPTYLAAAK	9.60045	3
Fibrobacter_succinogenes%C9RL06	TLEAGLKPIICIGETLDQR	5.42592	3
Fibrobacter_succinogenes%C9RL08	YSSPVLIER	9.43733	2
Fibrobacter_succinogenes%C9RL08	YSSPVLIER	8.8294	2
Fibrobacter_succinogenes%C9RL11	LGGVAAFIDAEHAFDAVYAR	10.5572	3
Fibrobacter_succinogenes%C9RL11	GSIMALGQQPVEDIPVI	5.0021	3
Fibrobacter_succinogenes%C9RL15	DGFNFENSANNLR	7.98216	2
Fibrobacter_succinogenes%C9RL15	LNDLNEKPI	5.1177	2
Fibrobacter_succinogenes%C9RL15	FIHNVHQSGGK	8.36658	2
Fibrobacter_succinogenes%C9RL15	ISIQSEDK	5.14525	2
Fibrobacter_succinogenes%C9RL15	FIHNVHQSGGK	8.06981	2
Fibrobacter_succinogenes%C9RL15	ISIQSEDK	5.03785	2
Fibrobacter_succinogenes%C9RL15	ISIQSEDK	5.13564	2
Fibrobacter_succinogenes%C9RL15	TDKWYDMEFAL	5.65302	3
Fibrobacter_succinogenes%C9RL22	LVGGAGEETVVAR	10.6499	2
Fibrobacter_succinogenes%C9RL22	LVGGAGEETVVAR	9.161	2
Fibrobacter_succinogenes%C9RL22	AGLPVDTNLLEAHYLSR	7.83518	3
Fibrobacter_succinogenes%C9RL22	AGLPVDTNLLEAHYLSR	7.96204	3
Fibrobacter_succinogenes%C9RL26	AHGSAIFQR	8.86921	2
Fibrobacter_succinogenes%C9RL26	SLAAVLPLPEDFPYTIR	9.92606	2
Fibrobacter_succinogenes%C9RL26	SLAAVLPLPEDFPYTIR	9.43268	2
Fibrobacter_succinogenes%C9RL26	VITFETGR	7.46105	2
Fibrobacter_succinogenes%C9RL26	EIGHGHLAER	7.35034	2
Fibrobacter_succinogenes%C9RL26	EIGHGHLAER	7.52871	2
Fibrobacter_succinogenes%C9RL26	AHGSAIFQR	8.11319	2
Fibrobacter_succinogenes%C9RL26	ILGRMAELGLPAPR	5.01037	2
Fibrobacter_succinogenes%C9RL26	GIFSDLER	5.80529	2
Fibrobacter_succinogenes%C9RL26	LSMKALLPPK	5.18818	2
Fibrobacter_succinogenes%C9RL26	GIFSDLER	5.42426	2
Fibrobacter_succinogenes%C9RL26	ADEQRFESLQG	5.49398	3
Fibrobacter_succinogenes%C9RL26	HISELADRR	5.11203	2
Fibrobacter_succinogenes%C9RL30	GVTENLLNRK	6.94996	1,2,3,4
Fibrobacter_succinogenes%C9RL30	SAQVDTDNFDGLLAVAR	10.483	2
Fibrobacter_succinogenes%C9RL30	GLDVNDPDLAK	7.67924	2
Fibrobacter_succinogenes%C9RL30	VFGAEGINIASFSNK	6.39926	2
Fibrobacter_succinogenes%C9RL30	SAQVDTDNFDGLLAVAR	10.3149	2
Fibrobacter_succinogenes%C9RL33	LGIFDFER	6.9898	2
Fibrobacter_succinogenes%C9RL33	LGIFDFER	6.7882	2
Fibrobacter_succinogenes%C9RL41	IDSIIVER	7.24075	2
Fibrobacter_succinogenes%C9RL41	AGDTVTVNVK	7.79308	2
Fibrobacter_succinogenes%C9RL45 Fibrobacter_succinogenes%D9S829	IEEYDESAPQK	5.11125	2
Fibrobacter_succinogenes%C9RL45 Fibrobacter_succinogenes%D9S829	IEEYDESAPQK	6.35898	2
Fibrobacter_succinogenes%C9RL45 Fibrobacter_succinogenes%D9S829	IEEYDESAPQK	5.44383	2
Fibrobacter_succinogenes%C9RL45 Fibrobacter_succinogenes%D9S829	IEEYDESAPQK	5.54875	2
Fibrobacter_succinogenes%C9RL46	VLPGVAVLTDK	9.43627	2
Fibrobacter_succinogenes%C9RL46	VLPGVAVLTDK	10.4458	2
Fibrobacter_succinogenes%C9RL46	AFDQVLNNPPRPFLAILGGAK	8.34955	3
Fibrobacter_succinogenes%C9RL46	YTLAPVAK	6.61235	2
Fibrobacter_succinogenes%C9RL46	EIILPVDYIAADKFAADAATK	9.30108	3
Fibrobacter_succinogenes%C9RL46	AFDQVLNNPPRPFLAILGGAK	6.24031	3
Fibrobacter_succinogenes%C9RL46	RIEAALPTIQYALEK	7.36881	3
Fibrobacter_succinogenes%C9RL46	VLNNIEIGSSLF	5.9733	2
Fibrobacter_succinogenes%C9RL46	VLNNIEIGSSLF	5.66019	2
Fibrobacter_succinogenes%C9RL47	SYDVSGDLNSTNSR	11.1465	2
Fibrobacter_succinogenes%C9RL57	AEEEQKVAQETSGTAK	8.74142	2
Fibrobacter_succinogenes%C9RL57	AAEAPAAVEAK	9.82733	2
Fibrobacter_succinogenes%C9RL57	AEEEQKVAQETSGTAK	8.01242	2
Fibrobacter_succinogenes%C9RL57	AEEEQKVAQETSGTAK	7.53859	3
Fibrobacter_succinogenes%C9RL76	IRNIIYR	5.33676	2
Fibrobacter_succinogenes%C9RL76	IRNIIYR	5.41146	2
Fibrobacter_succinogenes%C9RLC8 Fibrobacter_succinogenes%D9S8N8	LYDLEGAR	6.54536	2
Fibrobacter_succinogenes%C9RLC8 Fibrobacter_succinogenes%D9S8N8	EQLSAFR	5.32237	2
Fibrobacter_succinogenes%C9RLC8 Fibrobacter_succinogenes%D9S8N8	IIKVEGR	5.73197	2
Fibrobacter_succinogenes%C9RLE0	ALDLDNNEAEVILK	7.66878	2
Fibrobacter_succinogenes%C9RLE0	NIQEELIKK	6.02388	2
Fibrobacter_succinogenes%C9RLE0	IHAIHEVR	9.6236	2
Fibrobacter_succinogenes%C9RLE0	IHAIHEVR	8.00989	2
Fibrobacter_succinogenes%C9RLE9	LAQVSVNLER	9.06062	2
Fibrobacter_succinogenes%C9RLE9	ANVPHLGK	7.37037	2
Fibrobacter_succinogenes%C9RLF0	FIDYKDEK	5.08205	2
Fibrobacter_succinogenes%C9RLF0	FIDYKDEK	5.52856	2
Fibrobacter_succinogenes%C9RLG5	FATNFNPEINLR	6.65782	2
Fibrobacter_succinogenes%C9RLG5	FATNFNPEINLR	6.61635	2
Fibrobacter_succinogenes%C9RLH7	EAAEAPAAEEAQA	8.07243	2
Fibrobacter_succinogenes%C9RLH7	TGISDLFHDLKANR	9.07171	3
Fibrobacter_succinogenes%C9RLH7	IVVIDNR	6.63859	2
Fibrobacter_succinogenes%C9RLH7	IVVIDNRK	6.31094	2
Fibrobacter_succinogenes%C9RLH7	IVVIDNRK	7.04834	2
Fibrobacter_succinogenes%C9RLH7	TGISDLFHDLKANR	7.76404	3
Fibrobacter_succinogenes%C9RLH7	IVVIDNR	6.62329	2
Fibrobacter_succinogenes%C9RLH7	EAAEAPAAEEAQA	5.53509	2
Fibrobacter_succinogenes%C9RLH7	SIEGKAPVAR	6.90039	2
Fibrobacter_succinogenes%C9RLH7	SIEGKAPVAR	6.967	2
Fibrobacter_succinogenes%C9RLI4	MENEELAKR	6.14924	2
Fibrobacter_succinogenes%C9RLJ9	FNKN	5.92032	1
Fibrobacter_succinogenes%C9RLJ9	GSQNETETGIMENLLKLMSK	5.25392	3
Fibrobacter_succinogenes%C9RLK3	RINLLYK	5.66684	2
Fibrobacter_succinogenes%C9RLK3	RINLLYK	5.4287	2
Fibrobacter_succinogenes%C9RLL0	TQGGLFSQEAR	9.54718	2
Fibrobacter_succinogenes%C9RLL0	TQGGLFSQEAR	10.8148	2
Fibrobacter_succinogenes%C9RLL0	NISVSEIDLRK	8.06971	2
Fibrobacter_succinogenes%C9RLL0	YTLLDLEIDGK	9.9417	2
Fibrobacter_succinogenes%C9RLL0	KAGQIPAVYYGK	9.55512	2
Fibrobacter_succinogenes%C9RLL0	DFKLPENVTLASGPR	9.41108	3
Fibrobacter_succinogenes%C9RLL0	YTLLDLEIDGK	10.9243	2
Fibrobacter_succinogenes%C9RLL0	AGQIPAVYYGK	9.89219	2
Fibrobacter_succinogenes%C9RLL0	AGQIPAVYYGK	8.78465	2
Fibrobacter_succinogenes%C9RLL0	NISVSEIDLR	9.26797	2
Fibrobacter_succinogenes%C9RLL0	ITHVDFIK	6.00754	2
Fibrobacter_succinogenes%C9RLL0	ITHVDFIK	6.90406	2
Fibrobacter_succinogenes%C9RLL0	LSGLPVGVK	7.57056	2
Fibrobacter_succinogenes%C9RLL0	LSGLPVGVK	7.25376	2
Fibrobacter_succinogenes%C9RLL0	AGQIPAVYYGK	8.90494	2
Fibrobacter_succinogenes%C9RLL0	DAAAAPAADAAAAAAPAAN	9.89752	2
Fibrobacter_succinogenes%C9RLL0	NISVSEIDLR	8.30192	2
Fibrobacter_succinogenes%C9RLL0	DAAAAPAADAAAAAAPAAN	10.253	2
Fibrobacter_succinogenes%C9RLL0	FTISSKSK	5.74177	2
Fibrobacter_succinogenes%C9RLP6	TPFGELR	5.44211	2
Fibrobacter_succinogenes%C9RLQ3	LGTAAITTR	8.63772	2
Fibrobacter_succinogenes%C9RLQ3	AVAFLEALQPEFQTYAK	6.10884	2
Fibrobacter_succinogenes%C9RLQ3	AVAFLEALQPEFQTYAK	5.77979	2
Fibrobacter_succinogenes%C9RLR3	SLQQQYEQQK	6.93858	2
Fibrobacter_succinogenes%C9RLR3	SLQQQYEQQK	7.01683	2
Fibrobacter_succinogenes%C9RLR3	SLQQQYEQQK	7.92074	2
Fibrobacter_succinogenes%C9RLR3	SLQQQYEQQK	7.22382	2
Fibrobacter_succinogenes%C9RLR3	GGIEYEVNAR	7.03585	2
Fibrobacter_succinogenes%C9RLR3	GGIEYEVNAR	6.22025	2
Fibrobacter_succinogenes%C9RLR4	LFYDTVKGGDFR	8.91243	2
Fibrobacter_succinogenes%C9RLR4	LFYDTVKGGDFR	9.52863	2
Fibrobacter_succinogenes%C9RLR4	NYKNDGDSVYR	7.81813	2
Fibrobacter_succinogenes%C9RLR4	VADFLEFAEVLTLDALHR	13.6911	3
Fibrobacter_succinogenes%C9RLR4	NYKNDGDSVYR	7.2098	2
Fibrobacter_succinogenes%C9RLR4	VADFLEFAEVLTLDALHRK	10.7773	3
Fibrobacter_succinogenes%C9RLR4	VADFLEFAEVLTLDALHRK	11.5535	3
Fibrobacter_succinogenes%C9RLR4	NEAGLKTALEK	7.46582	2
Fibrobacter_succinogenes%C9RLR4	NEAGLKTALEK	7.8728	2
Fibrobacter_succinogenes%C9RLR4	VADFLEFAEVLTLDALHR	10.1512	2
Fibrobacter_succinogenes%C9RLR4	RAHSIAAQGGINAAK	13.6357	3
Fibrobacter_succinogenes%C9RLR4	IPALRQEFWENVNVLGSEGSFNQNLER	11.2923	3
Fibrobacter_succinogenes%C9RLR4	LAENSNLIIDQCVAQGVPFGR	8.44592	3
Fibrobacter_succinogenes%C9RLR4	RAHSIAAQGGINAAK	9.01691	2
Fibrobacter_succinogenes%C9RLR4	VADFLEFAEVLTLDALHR	10.0085	2
Fibrobacter_succinogenes%C9RLR4	VADFLEFAEVLTLDALHRK	10.2425	2
Fibrobacter_succinogenes%C9RLR4	IPALRQEFWENVNVLGSEGSFNQNLER	10.8347	3
Fibrobacter_succinogenes%C9RLR4	YGNLFQMYEK	6.9078	2
Fibrobacter_succinogenes%C9RLR4	VADFLEFAEVLTLDALHR	11.8653	3
Fibrobacter_succinogenes%C9RLR4	LAENSNLIIDQCVAQGVPFGR	10.2166	3
Fibrobacter_succinogenes%C9RLR4	EYGGLLDNR	6.6316	2
Fibrobacter_succinogenes%C9RLR4	QAVYLDFADAIQR	8.57856	2
Fibrobacter_succinogenes%C9RLR4	YGNLFQMYEK	6.68448	2
Fibrobacter_succinogenes%C9RLR4	YPSFGNLVPR	7.47531	2
Fibrobacter_succinogenes%C9RLR4	VADFLEFAEVLTLDALHRK	8.84693	4
Fibrobacter_succinogenes%C9RLR4	EYGGLLDNR	6.17505	2
Fibrobacter_succinogenes%C9RLR4	SFGGTQVSR	8.77361	2
Fibrobacter_succinogenes%C9RLR4	LFYDTVKGGDFR	10.4199	3
Fibrobacter_succinogenes%C9RLR4	QAVYLDFADAIQR	7.67397	2
Fibrobacter_succinogenes%C9RLR4	LLSIKGHR	8.07841	2
Fibrobacter_succinogenes%C9RLR4	VADFLEFAEVLTLDALHRK	8.8853	4
Fibrobacter_succinogenes%C9RLR4	VADFLEFAEVLTLDALHR	10.7833	3
Fibrobacter_succinogenes%C9RLR4	NYKNDGDSVYR	6.367	2,3,4
Fibrobacter_succinogenes%C9RLR4	RAHSIAAQGGINAAK	10.5341	3
Fibrobacter_succinogenes%C9RLR4	LLSIKGHR	6.88486	2
Fibrobacter_succinogenes%C9RLR4	SFGGTQVSR	5.15619	2
Fibrobacter_succinogenes%C9RLR4	LFYDTVKGGDFR	7.63922	3
Fibrobacter_succinogenes%C9RLR4	LLSIKGHR	5.72806	2
Fibrobacter_succinogenes%C9RLR4	LVNPANKR	7.31428	2
Fibrobacter_succinogenes%C9RLR4	IPGGSIEEKWTK	5.87204	2
Fibrobacter_succinogenes%C9RLR4	LVNPANKR	5.66555	2
Fibrobacter_succinogenes%C9RLR4	LAENSNLIIDQCVAQGVPFGREYGGLLDNR	7.19078	3
Fibrobacter_succinogenes%C9RLR4	LAENSNLIIDQCVAQGVPFGREYGGLLDNR	6.19111	3
Fibrobacter_succinogenes%C9RLR5 Fibrobacter_succinogenes%C9RLS3	FKDGDTIVIEPWR	8.00137	2
Fibrobacter_succinogenes%C9RLR5 Fibrobacter_succinogenes%C9RLS3	VSHLSFLPQGK	10.5262	2
Fibrobacter_succinogenes%C9RLR5 Fibrobacter_succinogenes%C9RLS3	VSHLSFLPQGK	10.3748	2
Fibrobacter_succinogenes%C9RLR5 Fibrobacter_succinogenes%C9RLS3	FKDGDTIVIEPWR	6.66122	2
Fibrobacter_succinogenes%C9RLR5 Fibrobacter_succinogenes%C9RLS3	VSHLSFLPQGKVEAK	9.87273	3
Fibrobacter_succinogenes%C9RLR5 Fibrobacter_succinogenes%C9RLS3	EYLGATVTYAEK	6.97828	2
Fibrobacter_succinogenes%C9RLR5 Fibrobacter_succinogenes%C9RLS3	FKDGDTIVIEPWR	8.37589	2
Fibrobacter_succinogenes%C9RLR5 Fibrobacter_succinogenes%C9RLS3	DGDTIVIEPWR	7.50457	2
Fibrobacter_succinogenes%C9RLR5 Fibrobacter_succinogenes%C9RLS3	VSHLSFLPQGKVEAK	9.97138	3
Fibrobacter_succinogenes%C9RLR5 Fibrobacter_succinogenes%C9RLS3	FKDGDTIVIEPWR	9.15281	3
Fibrobacter_succinogenes%C9RLR5 Fibrobacter_succinogenes%C9RLS3	GDTIVIEPWR	7.49274	2
Fibrobacter_succinogenes%C9RLR5 Fibrobacter_succinogenes%C9RLS3	IIQAGGFVSVNTGAAPEASTIPVPK	7.92872	3
Fibrobacter_succinogenes%C9RLR5 Fibrobacter_succinogenes%C9RLS3	DGDTIVIEPWR	7.0922	2
Fibrobacter_succinogenes%C9RLR5 Fibrobacter_succinogenes%C9RLS3	NASAMLFVSAK	8.39999	2
Fibrobacter_succinogenes%C9RLR5 Fibrobacter_succinogenes%C9RLS3	FKDGDTIVIEPWR	8.73495	3
Fibrobacter_succinogenes%C9RLR5 Fibrobacter_succinogenes%C9RLS3	FKDGDTIVIEPWR	8.05135	3
Fibrobacter_succinogenes%C9RLR5 Fibrobacter_succinogenes%C9RLS3	GITVDYIAK	6.77767	2
Fibrobacter_succinogenes%C9RLR5 Fibrobacter_succinogenes%C9RLS3	VSHLSFLPQGKVEAK	8.98135	3
Fibrobacter_succinogenes%C9RLR5 Fibrobacter_succinogenes%C9RLS3	AAAFPVIRD	5.78534	2
Fibrobacter_succinogenes%C9RLR5 Fibrobacter_succinogenes%C9RLS3	IIQAGGFVSVNTGAAPEASTIPVPK	6.41556	2
Fibrobacter_succinogenes%C9RLR5 Fibrobacter_succinogenes%C9RLS3	IIQAGGFVSVNTGAAPEASTIPVPK	7.70518	3
Fibrobacter_succinogenes%C9RLR5 Fibrobacter_succinogenes%C9RLS3	AAAFPVIR	6.60299	2
Fibrobacter_succinogenes%C9RLR5 Fibrobacter_succinogenes%C9RLS3	AAAFPVIR	6.72918	2
Fibrobacter_succinogenes%C9RLR5 Fibrobacter_succinogenes%C9RLS3	TAFDRIIQAGGFVSVNTGAAPEASTIPVPK	8.23092	3
Fibrobacter_succinogenes%C9RLR5 Fibrobacter_succinogenes%C9RLS3	AAAFPVIRD	6.84634	2
Fibrobacter_succinogenes%C9RLR5 Fibrobacter_succinogenes%C9RLS3	VSHLSFLPQGK	5.79406	3
Fibrobacter_succinogenes%C9RLR5 Fibrobacter_succinogenes%C9RLS3	TKGQFETVK	5.30265	2
Fibrobacter_succinogenes%C9RLS4	TAADDSFNKVK	7.18074	2
Fibrobacter_succinogenes%C9RLS4	TAADDSFNKVK	8.0905	2
Fibrobacter_succinogenes%C9RLS4	TAADDSFNKVK	6.43513	2
Fibrobacter_succinogenes%C9RLS4	NGMSVDSDRAR	5.21062	2
Fibrobacter_succinogenes%C9RLS4	LLETSEAGK	6.25226	2
Fibrobacter_succinogenes%C9RLS7	TLININVPLAIR	10.193	2
Fibrobacter_succinogenes%C9RLS7	TLININVPLAIR	9.56518	2
Fibrobacter_succinogenes%C9RLS7	LTVPFVYLEAGAR	8.67853	2
Fibrobacter_succinogenes%C9RLS7	LTVPFVYLEAGAR	8.58756	2
Fibrobacter_succinogenes%C9RLS7	TLININVP	5.47635	2
Fibrobacter_succinogenes%C9RLS7	TLININVP	6.32305	2
Fibrobacter_succinogenes%C9RLT0	VGYIGNVTASLK	9.98272	2
Fibrobacter_succinogenes%C9RLT0	VGYIGNVTASLK	9.50114	2
Fibrobacter_succinogenes%C9RLT0	APIPADVPIDFAAFFR	12.0588	2
Fibrobacter_succinogenes%C9RLT0	VMENEENFLTGIK	8.06922	2
Fibrobacter_succinogenes%C9RLT0	APIPADVPIDFAAFFR	12.1337	2
Fibrobacter_succinogenes%C9RLT0	APIPADVPIDFAAFFR	13.3354	2
Fibrobacter_succinogenes%C9RLT0	VMENEENFLTGIK	7.83828	2
Fibrobacter_succinogenes%C9RLT0	TGFVGVNK	8.63348	2
Fibrobacter_succinogenes%C9RLT0	TGFVGVNK	8.31211	2
Fibrobacter_succinogenes%C9RLT0	ARAPIPADVPIDFAAFFR	11.9867	3
Fibrobacter_succinogenes%C9RLT0	LGYYFEK	5.41798	2
Fibrobacter_succinogenes%C9RLT0	APIPADVPIDFAAFFR	8.84757	3
Fibrobacter_succinogenes%C9RLT0	ARAPIPADVPIDFAAFFR	10.2922	3
Fibrobacter_succinogenes%C9RLT0	APIPADVPIDFAAFFR	10.1825	3
Fibrobacter_succinogenes%C9RLT0	IVIQGHTDNRGK	6.18494	2
Fibrobacter_succinogenes%C9RLT0	APIPADVPIDFAAFFR	10.0181	2
Fibrobacter_succinogenes%C9RLW8	GLLDPAFEK	6.91582	2
Fibrobacter_succinogenes%C9RLW8	GGDLGYFKR	6.80828	2
Fibrobacter_succinogenes%C9RLW8	SMIVDSVK	5.21775	2
Fibrobacter_succinogenes%C9RLW8	GLLDPAFEK	6.14996	2
Fibrobacter_succinogenes%C9RLW8	IDRDSIVISENEVDQ	5.86601	3
Fibrobacter_succinogenes%C9RLW8	IDRDSIVISENEVDQ	5.0749	3
Fibrobacter_succinogenes%C9RM02	ASSVQDELALVER	8.16622	2
Fibrobacter_succinogenes%C9RM37	GFLVLIGVGEG	5.19522	2
Fibrobacter_succinogenes%C9RM37	IDNKGFLVLIGVGEGDTR	5.24019	3
Fibrobacter_succinogenes%C9RM70	TVAFIGDGNNVANSFLALAAK	5.74874	2
Fibrobacter_succinogenes%C9RM83 Fibrobacter_succinogenes%D9S9C9	FESQFTR	7.57432	2
Fibrobacter_succinogenes%C9RM83 Fibrobacter_succinogenes%D9S9C9	FESQFTR	7.54111	2
Fibrobacter_succinogenes%C9RM83 Fibrobacter_succinogenes%D9S9C9	FESQFTR	6.4245	2
Fibrobacter_succinogenes%C9RM86	GVYETPGGTLLYK	7.91068	2
Fibrobacter_succinogenes%C9RM86	EFLEEYVWPTVR	8.39158	2
Fibrobacter_succinogenes%C9RM86	EFLEEYVWPTVR	8.8129	2
Fibrobacter_succinogenes%C9RM86	IAEKEGAYAVAHGATGK	10.7857	3
Fibrobacter_succinogenes%C9RM86	GNIIPAGIK	6.6035	2
Fibrobacter_succinogenes%C9RM86	IAEKEGAYAVAHGATGK	9.86227	3
Fibrobacter_succinogenes%C9RM86	GLLDIVENR	5.03341	2
Fibrobacter_succinogenes%C9RM86	EFLEEYVWPTVR	7.10909	2
Fibrobacter_succinogenes%C9RM86	GNIIPAGIK	6.77077	2
Fibrobacter_succinogenes%C9RM98	TTPAGPTAEEIAR	10.1327	2
Fibrobacter_succinogenes%C9RM99	NIESPDTMKTR	5.41437	2
Fibrobacter_succinogenes%C9RMA7	AINYLDLPIGR	9.63723	2
Fibrobacter_succinogenes%C9RMA7	AINYLDLPIGR	8.03273	2
Fibrobacter_succinogenes%C9RMA7	AINYLDLPIGR	8.04284	2
Fibrobacter_succinogenes%C9RMA8	LTINVEPK	5.13312	2
Fibrobacter_succinogenes%C9RMA8	GKYFAAR	5.64943	2
Fibrobacter_succinogenes%C9RMA8	GKYFAAR	5.73937	2
Fibrobacter_succinogenes%C9RMA9 Fibrobacter_succinogenes%D9S8B7	VAELVGSPIPFVK	6.03542	2
Fibrobacter_succinogenes%C9RMC5	VVEKPTLAALDFAAYFANPIR	10.8188	3
Fibrobacter_succinogenes%C9RMC5	QHTPGAIWENSSANR	5.06092	3
Fibrobacter_succinogenes%C9RME1	AGFNTVDLYTPLLAAK	7.33212	2
Fibrobacter_succinogenes%C9RMG7	TAGAGGEIVNLLGR	11.7526	2
Fibrobacter_succinogenes%C9RMG7	TAGAGGEIVNLLGR	9.07472	2
Fibrobacter_succinogenes%C9RMG7	GADVVIVTAGFPR	5.40746	2
Fibrobacter_succinogenes%C9RMG7	GADVVIVTAGFPR	8.51928	2
Fibrobacter_succinogenes%C9RMG7	FAELAKR	7.15383	2
Fibrobacter_succinogenes%C9RMG7	FAELAKR	6.77578	2
Fibrobacter_succinogenes%C9RMJ1	GLLVPDEATVEIFGR	11.7054	2
Fibrobacter_succinogenes%C9RMJ1	IISHIVGDNTPDEVFLDVLK	10.872	3
Fibrobacter_succinogenes%C9RMJ1	GLLVPDEATVEIFGR	10.7264	2
Fibrobacter_succinogenes%C9RMJ1	IISHIVGDNTPDEVFLDVLK	10.2103	3
Fibrobacter_succinogenes%C9RMJ1	HLSTGDIFR	6.73224	2
Fibrobacter_succinogenes%C9RML8 Fibrobacter_succinogenes%D9S901	GFYDEFKEAILK	5.50596	2
Fibrobacter_succinogenes%C9RMM1	IASPIYLK	5.98921	2
Fibrobacter_succinogenes%C9RMM1	MLADQDIMQMVNLAKK	5.45702	3
Fibrobacter_succinogenes%C9RMM1	LRGQEQIVR	6.58395	2
Fibrobacter_succinogenes%C9RMM1	LRGQEQIVR	6.68856	2
Fibrobacter_succinogenes%C9RMP2	SLELLER	5.37513	2
Fibrobacter_succinogenes%C9RMP7	AWDLVIDDLSTAR	10.127	2
Fibrobacter_succinogenes%C9RMP7	FVTEFQR	5.8326	2
Fibrobacter_succinogenes%C9RMP7	VVAHLWNK	7.46757	2
Fibrobacter_succinogenes%C9RMP7	AWDLVIDDLSTAR	9.42429	2
Fibrobacter_succinogenes%C9RMP7	VVAHLWNK	7.22015	2
Fibrobacter_succinogenes%C9RMP7	FVTEFQR	5.35031	2
Fibrobacter_succinogenes%C9RMR2	IGEVEVPR	5.45621	2
Fibrobacter_succinogenes%C9RMR2	IGEVEVPR	5.08423	2
Fibrobacter_succinogenes%C9RMR2	IGEVEVPR	5.14771	2
Fibrobacter_succinogenes%C9RMV1	TGETEGVSVVNPAR	9.30692	2
Fibrobacter_succinogenes%C9RMV1	TGETEGVSVVNPAR	9.80259	2
Fibrobacter_succinogenes%C9RMV1	LLDVSTADR	5.76972	2
Fibrobacter_succinogenes%C9RMV1	LLDVSTADR	5.05279	2
Fibrobacter_succinogenes%C9RMV2	LSAPEAENAYR	9.67855	2
Fibrobacter_succinogenes%C9RMW2	NTCFNYTK	5.24718	2
Fibrobacter_succinogenes%C9RMX3 Fibrobacter_succinogenes%D9S9M7	GSAITGQDYLK	7.27869	2
Fibrobacter_succinogenes%C9RMX4 Fibrobacter_succinogenes%D9S9M8	FGPDLTFAGK	8.05442	2
Fibrobacter_succinogenes%C9RMX4 Fibrobacter_succinogenes%D9S9M8	FGPDLTFAGK	7.91997	2
Fibrobacter_succinogenes%C9RMY4	LIGTSDGYEFLPEYQTAASR	9.57656	2
Fibrobacter_succinogenes%C9RMY4	LIGTSDGYEFLPEYQTAASR	9.75667	2
Fibrobacter_succinogenes%C9RMY4	LPLSTLR	5.3308	2
Fibrobacter_succinogenes%C9RMY4	LIGTSDGYEFLPEYQTAASR	11.1102	3
Fibrobacter_succinogenes%C9RMY4	LPLSTLR	5.07714	2
Fibrobacter_succinogenes%C9RMZ9	GSAETTDFLYR	9.11065	2
Fibrobacter_succinogenes%C9RMZ9	GSAETTDFLYR	7.39314	2
Fibrobacter_succinogenes%C9RMZ9	GSAETTDFLYR	8.19762	2
Fibrobacter_succinogenes%C9RMZ9	FTQVTFNVVK	6.9	2
Fibrobacter_succinogenes%C9RMZ9	VLRPEIVK	6.32679	2
Fibrobacter_succinogenes%C9RMZ9	VLRPEIVK	5.13802	2
Fibrobacter_succinogenes%C9RMZ9	DTYDPYTN	6.33257	2
Fibrobacter_succinogenes%C9RN00	TPTLDNLFK	5.60477	2
Fibrobacter_succinogenes%C9RN06	LFDGASLFQR	7.29755	2
Fibrobacter_succinogenes%C9RN63	AGAVLIDVR	6.88684	2
Fibrobacter_succinogenes%C9RN70	NAPASQIVEFER	11.031	2
Fibrobacter_succinogenes%C9RN70	NAPASQIVEFER	9.46896	2
Fibrobacter_succinogenes%C9RN70	YLELGIYQFPR	7.6229	2
Fibrobacter_succinogenes%C9RN70	NIPAYDGPGQNR	8.60272	2
Fibrobacter_succinogenes%C9RN70	NWEAFNAFIER	6.51135	1,2,3,4
Fibrobacter_succinogenes%C9RN70	NWEAFNAFIER	6.21579	2
Fibrobacter_succinogenes%C9RN70	YLELGIYQFPR	6.12347	2
Fibrobacter_succinogenes%C9RN70	VVNLSLGNTDWYIK	7.8151	2
Fibrobacter_succinogenes%C9RN70	AVDVIER	5.69468	2
Fibrobacter_succinogenes%C9RN70	LTNEPVLK	5.07827	2
Fibrobacter_succinogenes%C9RN70	DEQGNLQLGN	5.50626	2
Fibrobacter_succinogenes%C9RN70	VVNLSLGNTDWYIK	5.3653	2
Fibrobacter_succinogenes%C9RN70	FGQRAPFPEA	5.88844	2
Fibrobacter_succinogenes%C9RN93 Fibrobacter_succinogenes%D9S491	DVDAGSDLLTEAQAR	8.95379	2
Fibrobacter_succinogenes%C9RN93 Fibrobacter_succinogenes%D9S491	DVDAGSDLLTEAQAR	8.49189	2
Fibrobacter_succinogenes%C9RN93 Fibrobacter_succinogenes%D9S491	LYAIQQQATSQEDLIQR	10.0943	2
Fibrobacter_succinogenes%C9RN93 Fibrobacter_succinogenes%D9S491	LYAIQQQATSQEDLIQR	9.66295	2
Fibrobacter_succinogenes%C9RN93 Fibrobacter_succinogenes%D9S491	NASVDGFVPGFGYGNAQIAR	9.79689	2
Fibrobacter_succinogenes%C9RN93 Fibrobacter_succinogenes%D9S491	SLPLYYNDIKETLLK	9.96093	2
Fibrobacter_succinogenes%C9RN93 Fibrobacter_succinogenes%D9S491	NASVDGFVPGFGYGNAQIAR	8.75407	2
Fibrobacter_succinogenes%C9RN93 Fibrobacter_succinogenes%D9S491	SQAYLASLPK	7.21259	2
Fibrobacter_succinogenes%C9RN93 Fibrobacter_succinogenes%D9S491	DGNIGAFGYLK	7.39109	2
Fibrobacter_succinogenes%C9RN93 Fibrobacter_succinogenes%D9S491	GLASFAWPNENLPK	6.41357	2
Fibrobacter_succinogenes%C9RN93 Fibrobacter_succinogenes%D9S491	GLASFAWPNENLPK	7.25396	2
Fibrobacter_succinogenes%C9RN93 Fibrobacter_succinogenes%D9S491	DGNIGAFGYLK	8.25102	2
Fibrobacter_succinogenes%C9RN93 Fibrobacter_succinogenes%D9S491	SYPIGIVNDTK	7.9877	2
Fibrobacter_succinogenes%C9RN93 Fibrobacter_succinogenes%D9S491	SNLDLFYRD	6.52548	2
Fibrobacter_succinogenes%C9RN93 Fibrobacter_succinogenes%D9S491	SLPLYYNDIKETLLK	8.92237	2
Fibrobacter_succinogenes%C9RN93 Fibrobacter_succinogenes%D9S491	DGNIGAFGYLK	7.87049	2
Fibrobacter_succinogenes%C9RN93 Fibrobacter_succinogenes%D9S491	SNLDLFYRD	6.75324	2
Fibrobacter_succinogenes%C9RN93 Fibrobacter_succinogenes%D9S491	AQVFSSFVR	8.15584	2
Fibrobacter_succinogenes%C9RN93 Fibrobacter_succinogenes%D9S491	GGILSEDFVGR	7.82949	2
Fibrobacter_succinogenes%C9RN93 Fibrobacter_succinogenes%D9S491	GLASFAWPNENLPKEESEISGVLR	12.348	3
Fibrobacter_succinogenes%C9RN93 Fibrobacter_succinogenes%D9S491	AQVFSSFVR	8.54189	2
Fibrobacter_succinogenes%C9RN93 Fibrobacter_succinogenes%D9S491	GGILSEDFVGR	7.88363	2
Fibrobacter_succinogenes%C9RN93 Fibrobacter_succinogenes%D9S491	SYPIGIVNDTK	7.70638	2
Fibrobacter_succinogenes%C9RN93 Fibrobacter_succinogenes%D9S491	TSEWVSR	6.47143	2
Fibrobacter_succinogenes%C9RN93 Fibrobacter_succinogenes%D9S491	ISYTDFDSR	7.83493	2
Fibrobacter_succinogenes%C9RN93 Fibrobacter_succinogenes%D9S491	TSEWVSR	7.71312	2
Fibrobacter_succinogenes%C9RN93 Fibrobacter_succinogenes%D9S491	SLPLYYNDIKETLLK	8.20494	3
Fibrobacter_succinogenes%C9RN93 Fibrobacter_succinogenes%D9S491	ARLVQEAQAR	8.38301	2
Fibrobacter_succinogenes%C9RN93 Fibrobacter_succinogenes%D9S491	ARLVQEAQAR	9.0555	2
Fibrobacter_succinogenes%C9RN93 Fibrobacter_succinogenes%D9S491	AQVFSSFVR	6.20273	2
Fibrobacter_succinogenes%C9RN93 Fibrobacter_succinogenes%D9S491	GLASFAWPNENLPKEESEISGVLR	8.55169	3
Fibrobacter_succinogenes%C9RN93 Fibrobacter_succinogenes%D9S491	SLPLYYNDIKETLLK	7.91339	3
Fibrobacter_succinogenes%C9RN93 Fibrobacter_succinogenes%D9S491	ADYDAWIETPAAYR	5.13466	2
Fibrobacter_succinogenes%C9RN94	IFAPQFGNK	7.01836	2
Fibrobacter_succinogenes%C9RN94	IFAPQFGNK	6.64379	2
Fibrobacter_succinogenes%C9RN94	LATYLSYKPLDFLR	8.34376	3
Fibrobacter_succinogenes%C9RN98	LVTEFEKK	6.57758	2
Fibrobacter_succinogenes%C9RNB7	AVVDFQEVAR	5.84847	2
Fibrobacter_succinogenes%C9RNC6	LGLPIQQPSTDEE	7.08286	2
Fibrobacter_succinogenes%C9RNC6	LGLPIQQPSTDEE	7.89819	2
Fibrobacter_succinogenes%C9RNC6	TKLGLPIQQPSTDEE	5.29126	2
Fibrobacter_succinogenes%C9RND4 Fibrobacter_succinogenes%D9S4C9	IEEGVSSLDGYSGIFAR	9.79256	2
Fibrobacter_succinogenes%C9RND4 Fibrobacter_succinogenes%D9S4C9	LLFAYAEATVPR	8.1234	2
Fibrobacter_succinogenes%C9RND4 Fibrobacter_succinogenes%D9S4C9	IYGDGVVTGYGK	7.45095	2
Fibrobacter_succinogenes%C9RND4 Fibrobacter_succinogenes%D9S4C9	IYGDGVVTGYGK	8.08599	2
Fibrobacter_succinogenes%C9RND4 Fibrobacter_succinogenes%D9S4C9	LLFAYAEATVPR	6.70071	2
Fibrobacter_succinogenes%C9RND4 Fibrobacter_succinogenes%D9S4C9	IEEGVSSLDGYSGIFAR	8.96054	2
Fibrobacter_succinogenes%C9RND4 Fibrobacter_succinogenes%D9S4C9	YLAGSLDVDASDKAAR	9.81349	3
Fibrobacter_succinogenes%C9RND5	AGIDQVAAYLTGK	7.78244	2
Fibrobacter_succinogenes%C9RND5	AGIDQVAAYLTGK	8.16203	2
Fibrobacter_succinogenes%C9RND5	AGIDQVAAYLTGK	8.48727	2
Fibrobacter_succinogenes%C9RND9	NKIDIYQLNAK	9.05351	2
Fibrobacter_succinogenes%C9RND9	NKIDIYQLNAK	9.01001	2
Fibrobacter_succinogenes%C9RND9	VAGLTAQELR	7.71978	2
Fibrobacter_succinogenes%C9RND9	LSDKILNDPQVDVR	10.1488	3
Fibrobacter_succinogenes%C9RND9	VTTEGTLFYPYAGELK	7.81268	2
Fibrobacter_succinogenes%C9RND9	PSFVQLR	7.81763	2
Fibrobacter_succinogenes%C9RND9	VAGLTAQELRK	6.6576	2
Fibrobacter_succinogenes%C9RND9	VTTEGTLFYPYAGELK	5.73696	2
Fibrobacter_succinogenes%C9RND9	PSFVQLR	7.5089	2
Fibrobacter_succinogenes%C9RNE7	KNAIGFGAR	9.42966	2
Fibrobacter_succinogenes%C9RNE7	KNAIGFGAR	6.04493	2
Fibrobacter_succinogenes%C9RNE7	NAIGF	6.11535	1
Fibrobacter_succinogenes%C9RNK4	FAETVFPLGDGAK	8.34254	2
Fibrobacter_succinogenes%C9RNK8	GINVVALAPQPR	9.2727	2
Fibrobacter_succinogenes%C9RNK8	GINVVALAPQPR	9.12102	2
Fibrobacter_succinogenes%C9RNK8	AGITHFEAGGGAR	9.72135	2
Fibrobacter_succinogenes%C9RNK8	AGITHFEAGGGAR	9.59202	2
Fibrobacter_succinogenes%C9RNK8	GINVVALAPQPR	12.342	2
Fibrobacter_succinogenes%C9RNK8	IALGNQSWDVQVQTLSK	7.60452	2
Fibrobacter_succinogenes%C9RNK8	IALGNQSWDVQVQTLSK	7.14701	2
Fibrobacter_succinogenes%C9RNK8	IRNFDALNDVNNLIYSGK	8.74182	3
Fibrobacter_succinogenes%C9RNK8	TFHLFPK	8.18572	2,3,4
Fibrobacter_succinogenes%C9RNK8	ILFQDTSFRDGFQSIFGAR	7.97217	3
Fibrobacter_succinogenes%C9RNK8	IHSHDTCGTGVAQYK	9.12739	3
Fibrobacter_succinogenes%C9RNK8	IHSHDTCGTGVAQYK	8.24275	3
Fibrobacter_succinogenes%C9RNK8	IRLQTLAR	5.36558	2
Fibrobacter_succinogenes%C9RNK8	ILFQDTSFRDGFQSIFGAR	8.57607	3
Fibrobacter_succinogenes%C9RNK8	NAAPAVDTKNMK	5.44634	2
Fibrobacter_succinogenes%C9RNK8	NAAPAVDTKNMK	6.09382	2
Fibrobacter_succinogenes%C9RNK8	NFDALNDVNNLIYSGK	6.76229	2
Fibrobacter_succinogenes%C9RNM1	DVAFAFGSGLEK	7.6557	2
Fibrobacter_succinogenes%C9RNM1	TTLSIGSGFK	7.70948	2
Fibrobacter_succinogenes%C9RNM1	EALSDEELLAGGVAK	8.43682	2
Fibrobacter_succinogenes%C9RNM1	LLATEGVQK	5.486	2
Fibrobacter_succinogenes%C9RNM1	IRENTALFGSAK	6.02329	2
Fibrobacter_succinogenes%C9RNM1	TTLSIGSGFK	8.00659	2
Fibrobacter_succinogenes%C9RNM1	DVAFAFGSGLEK	8.49674	2
Fibrobacter_succinogenes%C9RNM1	WPSIQVHSK	6.86414	2
Fibrobacter_succinogenes%C9RNM1	LLATEGVQK	6.2387	2
Fibrobacter_succinogenes%C9RNM1	WPSIQVHSK	6.86799	2
Fibrobacter_succinogenes%C9RNM1	ILAESEKFTQVVGLIDQYLTR	9.01996	3
Fibrobacter_succinogenes%C9RNM1	ILAESEKFTQVVGLIDQYLTR	9.82921	3
Fibrobacter_succinogenes%C9RNN5	TAEGVVTTQSGLQYK	10.4038	2
Fibrobacter_succinogenes%C9RNN5	TAEGVVTTQSGLQYK	9.1718	2
Fibrobacter_succinogenes%C9RNN5	NKADGEAFLAQNK	9.5151	2
Fibrobacter_succinogenes%C9RNN5	NKADGEAFLAQNK	8.80881	2
Fibrobacter_succinogenes%C9RNN5	VGEKVVAWIPSDLAYGPR	9.54838	2
Fibrobacter_succinogenes%C9RNN5	IIQEGQGATPTDEDKVK	9.27424	3
Fibrobacter_succinogenes%C9RNN5	VGEKVVAWIPSDLAYGPR	7.61054	3
Fibrobacter_succinogenes%C9RNN5	VVAWIPSDLAYGPR	9.27336	2
Fibrobacter_succinogenes%C9RNN5	VGEKVVAWIPSDLAYGPR	8.9466	2
Fibrobacter_succinogenes%C9RNN5	VVAWIPSDLAYGPR	8.23487	2
Fibrobacter_succinogenes%C9RNN5	VVAWIPSDLAYGPR	8.3976	2
Fibrobacter_succinogenes%C9RNN5	GEAFLAQNK	7.07732	2
Fibrobacter_succinogenes%C9RNN5	IIQEGQGATPTDEDKVK	8.2241	3
Fibrobacter_succinogenes%C9RNN5	VHYTGTLLDGTKFDSSVDR	7.79117	3
Fibrobacter_succinogenes%C9RNN5	VVAWIPSDLAYGPR	7.00015	2
Fibrobacter_succinogenes%C9RNN5	VVAWIPSDLAYGPR	5.99628	2
Fibrobacter_succinogenes%C9RNN5	VVAWIPSDLAYGPR	5.94638	2
Fibrobacter_succinogenes%C9RNP6	AQYNQAVAGAR	8.50965	2
Fibrobacter_succinogenes%C9RNP6	AQYNQAVAGAR	9.09086	2
Fibrobacter_succinogenes%C9RNQ0	YLELLDYSGGLAR	9.27025	2
Fibrobacter_succinogenes%C9RNQ1	AVIGEVVGLSSR	8.12544	2
Fibrobacter_succinogenes%C9RNQ1	SANEQIALLR	7.2058	2
Fibrobacter_succinogenes%C9RNQ3	LGDFTVSAR	5.54105	2
Fibrobacter_succinogenes%C9RNS6	AGVLFGPAK	6.14914	2
Fibrobacter_succinogenes%C9RNV2	VVGAFLGLSR	5.58636	2
Fibrobacter_succinogenes%C9RNX7	AAVAEKAPAAEVK	8.75611	2
Fibrobacter_succinogenes%C9RNX7	AAVAEKAPAAEVK	8.14833	2
Fibrobacter_succinogenes%C9RNX7	AAVADVKTEAK	8.58351	2
Fibrobacter_succinogenes%C9RNX7	LAVAFYPGDLK	8.24879	2
Fibrobacter_succinogenes%C9RNX7	SAHLNKGDLR	8.39351	2
Fibrobacter_succinogenes%C9RNX7	AAVADVKTEAK	8.10277	2
Fibrobacter_succinogenes%C9RNX7	IAHNVSLK	6.12396	2
Fibrobacter_succinogenes%C9RNX7	DVLGALYLEK	6.80552	2
Fibrobacter_succinogenes%C9RNX7	IAHNVSLK	7.21029	2
Fibrobacter_succinogenes%C9RNX7	DVLGALYLEK	8.41749	2
Fibrobacter_succinogenes%C9RNX7	SAHLNKGDLR	7.75659	2
Fibrobacter_succinogenes%C9RNX7	HVKDVLGALYLEK	8.39367	3
Fibrobacter_succinogenes%C9RNX7	SAHLNKGDLR	7.09075	2
Fibrobacter_succinogenes%C9RNX7	SAHLNKGDLR	6.99823	2
Fibrobacter_succinogenes%C9RNX7	LAVAFYPGDLK	6.96046	2
Fibrobacter_succinogenes%C9RNX7	EAPKAEPAPVAEVK	5.09443	3
Fibrobacter_succinogenes%C9RNY2	ISGIHYK	5.63335	2
Fibrobacter_succinogenes%C9RNZ4	AIFDELSKAEPK	7.88304	2
Fibrobacter_succinogenes%C9RNZ4	AIFDELSKAEPK	7.47166	2
Fibrobacter_succinogenes%C9RNZ4	GTAQNPDVYFQGR	7.12322	1,2,3,4
Fibrobacter_succinogenes%C9RNZ4	GTAQNPDVYFQGR	7.27174	1,2,3,4
Fibrobacter_succinogenes%C9RNZ4	GAVALFAAAGKR	9.2462	2
Fibrobacter_succinogenes%C9RNZ4	VFVIDAYAVAAK	7.85046	2
Fibrobacter_succinogenes%C9RNZ4	ETVNPFYAK	5.55361	2
Fibrobacter_succinogenes%C9RNZ4	NIWGQVPR	6.68134	2
Fibrobacter_succinogenes%C9RNZ4	NIWGQVPR	7.24589	2
Fibrobacter_succinogenes%C9RNZ4	INTVMQTCF	6.88865	2
Fibrobacter_succinogenes%C9RNZ4	MKVVDES	5.30749	2
Fibrobacter_succinogenes%C9RP03	QAYMPTPNK	6.25773	2
Fibrobacter_succinogenes%C9RP03	QAYMPTPNK	5.69355	2
Fibrobacter_succinogenes%C9RP03	QAYMPTPNK	6.28672	2
Fibrobacter_succinogenes%C9RP03	QAYMPTPNK	5.10642	2
Fibrobacter_succinogenes%C9RP04	IVDVLGSNDKL	7.81265	2
Fibrobacter_succinogenes%C9RP04	AVSYKELGLVNTK	10.2487	2
Fibrobacter_succinogenes%C9RP04	IVDVLGSNDKL	8.00859	2
Fibrobacter_succinogenes%C9RP04	IVDVLGSNDKL	8.464	2
Fibrobacter_succinogenes%C9RP04	IVDVLGSNDKL	8.57426	2
Fibrobacter_succinogenes%C9RP04	LVPPPLAFDVLHAIEQK	11.5275	3
Fibrobacter_succinogenes%C9RP04	LVPPPLAFDVLHAIEQK	8.61013	3
Fibrobacter_succinogenes%C9RP04	AVSYKELGLVNTK	6.21177	3
Fibrobacter_succinogenes%C9RP04	LVPPPLAFDVLHAIEQK	8.87025	3
Fibrobacter_succinogenes%C9RP05 Fibrobacter_succinogenes%D9S4Y4	TIEAIQEQIGEAR	10.7117	2
Fibrobacter_succinogenes%C9RP05 Fibrobacter_succinogenes%D9S4Y4	TIEAIQEQIGEAR	9.48806	2
Fibrobacter_succinogenes%C9RP05 Fibrobacter_succinogenes%D9S4Y4	AENWEKR	5.5005	2
Fibrobacter_succinogenes%C9RP10	LFDLLVNK	7.25016	2
Fibrobacter_succinogenes%C9RP10	LAPGDNDLHFNAAFPLDANVFK	6.61183	3
Fibrobacter_succinogenes%C9RP10	LAPGDNDLHFNAAFPLDANVFK	5.26898	3
Fibrobacter_succinogenes%C9RP13	YLSLYQLGYGTSR	10.3671	2
Fibrobacter_succinogenes%C9RP18	VTLQANASEQQK	9.32856	2
Fibrobacter_succinogenes%C9RP18	VTLQANASEQQK	9.06281	2
Fibrobacter_succinogenes%C9RP18	ALPVEAAPAVKNEK	9.75835	2
Fibrobacter_succinogenes%C9RP18	VYLVNPNGTYK	7.96966	2
Fibrobacter_succinogenes%C9RP18	VYLVNPNGTYK	7.67424	2
Fibrobacter_succinogenes%C9RP18	SKLINEER	7.48271	2
Fibrobacter_succinogenes%C9RP18	SKLINEER	7.39388	2
Fibrobacter_succinogenes%C9RP22	ESVRIPSR	5.28563	2
Fibrobacter_succinogenes%C9RP22	ESVRIPSR	5.17959	2
Fibrobacter_succinogenes%C9RP29	AAGYGSEKPIADNTDAAGR	12.7024	3
Fibrobacter_succinogenes%C9RP29	GDLNLFTK	7.11379	2
Fibrobacter_succinogenes%C9RP29	GDLNLFTK	6.44431	2
Fibrobacter_succinogenes%C9RP29	ADIEYGKNHTIYYEGER	7.02316	3
Fibrobacter_succinogenes%C9RP29	RVELVPFSK	5.86083	2
Fibrobacter_succinogenes%C9RP29	ADIEYGKNHTIYYEGER	5.6374	3
Fibrobacter_succinogenes%C9RP29	ATYGYVGSPLFAGSALVSVK	7.27523	2
Fibrobacter_succinogenes%C9RP30	VPQNPDTGLNLK	8.28616	2
Fibrobacter_succinogenes%C9RP30	LSQISDLGAMGALK	6.17703	2
Fibrobacter_succinogenes%C9RP30	LVVLHYGR	5.91891	2
Fibrobacter_succinogenes%C9RP34	TLGKFDLTDLPK	8.07929	2
Fibrobacter_succinogenes%C9RP34	IAGLEVLR	6.45232	2
Fibrobacter_succinogenes%C9RP34	IVNEPTAAALAYGLDSK	8.82536	2
Fibrobacter_succinogenes%C9RP34	TLGKFDLTDLPK	6.61046	2
Fibrobacter_succinogenes%C9RP34	IAGLEVLR	5.93542	2
Fibrobacter_succinogenes%C9RP34	TTPSIVAFGK	7.21957	2
Fibrobacter_succinogenes%C9RP34	IAGLEVLR	5.86841	2
Fibrobacter_succinogenes%C9RP34	AKFDQLTAHLVER	9.20955	3
Fibrobacter_succinogenes%C9RP34	TTPSIVAFGK	6.38305	2
Fibrobacter_succinogenes%C9RP34	HLDLTLSR	5.84063	2
Fibrobacter_succinogenes%C9RP89	IQENIDFRK	8.4661	2
Fibrobacter_succinogenes%C9RP89	AVETQDIASVEDLKNAVVDGVK	10.0969	3
Fibrobacter_succinogenes%C9RP89	IQENIDFRK	8.96702	2
Fibrobacter_succinogenes%C9RP89	QITASLVNELR	5.67556	2
Fibrobacter_succinogenes%C9RP89	INDRLQDVLVK	5.88951	2
Fibrobacter_succinogenes%C9RP89	IGVITELAFEGSADEAALKQAAK	8.667	3
Fibrobacter_succinogenes%C9RP89	AVETQDIASVEDLKNAVVDGVK	7.78026	3
Fibrobacter_succinogenes%C9RP89	VVNFIRFER	5.50228	2
Fibrobacter_succinogenes%C9RP90	LIVDYIAANVKPR	9.52858	2
Fibrobacter_succinogenes%C9RP90	LIVDYIAANVKPR	8.37679	2
Fibrobacter_succinogenes%C9RP90	TRDLLEEAAK	7.67096	2
Fibrobacter_succinogenes%C9RP90	TVLFVGTKPTAR	9.29118	2
Fibrobacter_succinogenes%C9RP90	LIVDYIAANVKPR	12.5295	3
Fibrobacter_succinogenes%C9RP90	LLDVFGGIR	8.61138	2
Fibrobacter_succinogenes%C9RP90	AKLLDVFGGIR	8.78722	2
Fibrobacter_succinogenes%C9RP90	TRDLLEEAAK	7.1834	2
Fibrobacter_succinogenes%C9RP90	PTLVDYPIPANDDAVK	8.80727	2
Fibrobacter_succinogenes%C9RP90	LLDVFGGIR	7.81697	2
Fibrobacter_succinogenes%C9RP90	LLDVFGGIR	7.12471	2
Fibrobacter_succinogenes%C9RP90	ANLPSVEDLLAAGSHFGHQTQR	9.37579	3
Fibrobacter_succinogenes%C9RP90	LIVDYIAANVKPR	11.1498	3
Fibrobacter_succinogenes%C9RP90	TVLFVGTKPTAR	8.01623	2
Fibrobacter_succinogenes%C9RP90	LIVDYIAANVKPR	10.6318	3
Fibrobacter_succinogenes%C9RP90	QTQRWNPK	5.66112	2
Fibrobacter_succinogenes%C9RP90	QTQRWNPK	6.15686	2
Fibrobacter_succinogenes%C9RP90	ANLPSVEDLLAAGSHFGHQTQR	8.52771	3
Fibrobacter_succinogenes%C9RP90	ANLPSVEDLLAAGSHFGHQTQR	9.93946	3
Fibrobacter_succinogenes%C9RP90	ANLPSVEDLLAAGSHFGHQTQR	5.94172	4
Fibrobacter_succinogenes%C9RP91	IGDYDIILGGR	9.3365	2
Fibrobacter_succinogenes%C9RP91	KIGDYDIILGGR	9.46985	2
Fibrobacter_succinogenes%C9RP91	AALPAVFNPEDLNALEQALR	9.324	2
Fibrobacter_succinogenes%C9RP91	AALPAVFNPEDLNALEQALR	10.0134	2
Fibrobacter_succinogenes%C9RP91	KIGDYDIILGGR	9.47863	2
Fibrobacter_succinogenes%C9RP91	AALPAVFNPEDLNALEQALR	9.0956	3
Fibrobacter_succinogenes%C9RP91	AALPAVFNPEDLNALEQALR	10.0811	3
Fibrobacter_succinogenes%C9RP91	LGLTQVTYAEEILKLDEQAR	7.37567	3
Fibrobacter_succinogenes%C9RP91	FKNATAVAER	5.73417	2
Fibrobacter_succinogenes%C9RP91	KPYLDIPQWGAADIDADPAQIGK	8.04658	3
Fibrobacter_succinogenes%C9RP92	YVPETEYVVK	6.85824	2
Fibrobacter_succinogenes%C9RPB5	GGGIAGQMGAVR	9.50371	2
Fibrobacter_succinogenes%C9RPB6	LVDAADKPMGR	8.16535	2
Fibrobacter_succinogenes%C9RPB6	WINFADLLAK	5.15379	2
Fibrobacter_succinogenes%C9RPB6	IFAGAEHPFAAQKPEVVEL	5.61659	3
Fibrobacter_succinogenes%C9RPB9	VLNEIATSYLR	8.0269	2
Fibrobacter_succinogenes%C9RPB9	VLNEIATSYLR	7.03964	2
Fibrobacter_succinogenes%C9RPB9	HIIGDAVEKMNLLYVATPINK	5.8336	3
Fibrobacter_succinogenes%C9RPE9	IYTIGIGSR	7.41211	2
Fibrobacter_succinogenes%C9RPF1	LGYAQDVIAEFIGKR	9.89114	3
Fibrobacter_succinogenes%C9RPF1	LGYAQDVIAEFIGKR	9.67792	3
Fibrobacter_succinogenes%C9RPF4	SKVEYVAQK	7.75792	2
Fibrobacter_succinogenes%C9RPF4	SKVEYVAQK	6.7868	2
Fibrobacter_succinogenes%C9RPF5	ASWEIPAYLQK	6.57842	2
Fibrobacter_succinogenes%C9RPG2	VQDKVTYEHYNK	9.69559	2
Fibrobacter_succinogenes%C9RPG2	ALNIGKDGFR	11.3961	2
Fibrobacter_succinogenes%C9RPG2	VQDKVTYEHYNK	9.53826	2
Fibrobacter_succinogenes%C9RPG2	VQDKVTYEHYNK	10.6501	3
Fibrobacter_succinogenes%C9RPG2	ALNIGKDGFR	10.0655	2
Fibrobacter_succinogenes%C9RPG2	VQDKVTYEHYNK	9.5278	3
Fibrobacter_succinogenes%C9RPG2	SANDACPTGWELPK	5.46668	2
Fibrobacter_succinogenes%C9RPG2	LYDWKSANDACPTGWELPK	5.047	3
Fibrobacter_succinogenes%C9RPG2	YYDGKFADENVSASFWTADAFDESR	7.21884	3
Fibrobacter_succinogenes%C9RPI5	VALYGIDYLIAQK	7.73645	2
Fibrobacter_succinogenes%C9RPJ7	SLTLNDIKHPK	9.61656	2
Fibrobacter_succinogenes%C9RPJ7	EGAINTDGLADYYKETLPQITK	10.5556	3
Fibrobacter_succinogenes%C9RPJ7	PAGVPISAILFGGR	13.4462	2
Fibrobacter_succinogenes%C9RPJ7	ELADVKENHYPK	7.71235	2
Fibrobacter_succinogenes%C9RPJ7	EWEDPAGVPISAILFGGR	10.6024	2
Fibrobacter_succinogenes%C9RPJ7	PAGVPISAILFGGR	14.6938	2
Fibrobacter_succinogenes%C9RPJ7	EGAINTDGLADYYKETLPQITK	9.85526	3
Fibrobacter_succinogenes%C9RPJ7	PAGVPISAILFGGR	11.9554	2
Fibrobacter_succinogenes%C9RPJ7	VLAWIFDR	8.10931	2
Fibrobacter_succinogenes%C9RPJ7	LIWSYGSGYGGNALLGKK	9.02472	3
Fibrobacter_succinogenes%C9RPJ7	ELADVKENHYPK	7.53432	2
Fibrobacter_succinogenes%C9RPJ7	VDVEGWKK	7.83111	2
Fibrobacter_succinogenes%C9RPJ7	EGAINTDGLADYYKETLPQITK	10.8639	3
Fibrobacter_succinogenes%C9RPJ7	IFYVNWFRK	7.07757	2
Fibrobacter_succinogenes%C9RPJ7	LYAINPEAGFFGVAPGTSAESNK	7.95058	3
Fibrobacter_succinogenes%C9RPJ7	VDVEGWKK	6.17177	2
Fibrobacter_succinogenes%C9RPJ7	IFYVNWFR	6.12688	2
Fibrobacter_succinogenes%C9RPJ7	YITQFPEER	5.89065	2
Fibrobacter_succinogenes%C9RPJ7	VLAWIFDR	7.96899	2
Fibrobacter_succinogenes%C9RPJ7	VLAWIFDR	7.94815	2
Fibrobacter_succinogenes%C9RPJ7	IFYVNWFRK	7.3485	2
Fibrobacter_succinogenes%C9RPJ7	PAGVPISAILFGGR	9.84216	2
Fibrobacter_succinogenes%C9RPJ7	IFYVNWFR	6.76071	2
Fibrobacter_succinogenes%C9RPJ7	IFYVNWFR	6.07562	2
Fibrobacter_succinogenes%C9RPJ7	SLTLNDIKHPK	7.24701	3
Fibrobacter_succinogenes%C9RPJ7	IFYVNWFRK	7.22035	2
Fibrobacter_succinogenes%C9RPJ7	LIWSYGSGYGGNALLGK	5.20256	2
Fibrobacter_succinogenes%C9RPJ7	LVDWKGK	6.53233	2
Fibrobacter_succinogenes%C9RPJ7	LTNPKGEVK	5.81731	2
Fibrobacter_succinogenes%C9RPJ7	FGKHLPK	5.0085	2
Fibrobacter_succinogenes%C9RPJ7	ELADVKENHYPK	7.19709	3
Fibrobacter_succinogenes%C9RPJ7	SLTLNDIKHPK	7.85014	3
Fibrobacter_succinogenes%C9RPJ7	VESRTFISSV	5.40978	2
Fibrobacter_succinogenes%C9RPJ7	LIWSYGSGYGGNALLGKK	6.4388	2
Fibrobacter_succinogenes%C9RPJ7	TFISSVKEEDAGPTNHWID	5.40437	3
Fibrobacter_succinogenes%C9RPJ7	ELADVKENHYPK	5.40062	3
Fibrobacter_succinogenes%C9RPJ7	SLPSDVAR	5.32564	2
Fibrobacter_succinogenes%C9RPJ7	SLTLNDIKHPK	6.80628	3
Fibrobacter_succinogenes%C9RPJ7	IFYVNWFRK	6.54959	3
Fibrobacter_succinogenes%C9RPJ7	IFYVNWFRK	6.2576	3
Fibrobacter_succinogenes%C9RPJ7	LYAINPEAGFFGVAPGTSAESNKNALVSAEK	5.20651	3
Fibrobacter_succinogenes%C9RPL2	GAALNAVQIAERL	9.55833	2
Fibrobacter_succinogenes%C9RPL9	IKELFPNTYGLPVVQFEAAEAK	7.32696	3
Fibrobacter_succinogenes%C9RPL9	IKELFPNTYGLPVVQFEAAEAK	8.05725	3
Fibrobacter_succinogenes%C9RPM2	KYEPPQAIGATK	9.34214	2
Fibrobacter_succinogenes%C9RPM2	KYEPPQAIGATK	9.587	2
Fibrobacter_succinogenes%C9RPM2	YAVVDNLVGQELIKLEAK	8.64176	2
Fibrobacter_succinogenes%C9RPM2	YAVVDNLVGQELIKLEAK	9.0139	2
Fibrobacter_succinogenes%C9RPM2	LKAYLDDLGK	7.41419	2
Fibrobacter_succinogenes%C9RPM2	YAVVDNLVGQELIK	8.13993	2
Fibrobacter_succinogenes%C9RPM2	YAVVDNLVGQELIKLEAK	9.14317	3
Fibrobacter_succinogenes%C9RPM2	YAVVDNLVGQELIK	9.04718	2
Fibrobacter_succinogenes%C9RPM2	YAVVDNLVGQELIKLEAK	8.66341	3
Fibrobacter_succinogenes%C9RPM2	AYLDDLGKTYK	8.19173	2
Fibrobacter_succinogenes%C9RPM2	TYKVQYLDK	7.83607	2
Fibrobacter_succinogenes%C9RPM2	LKAYLDDLGK	6.2672	2
Fibrobacter_succinogenes%C9RPM2	AYLDDLGKTYK	9.82538	2
Fibrobacter_succinogenes%C9RPM2	TYKVQYLDK	6.72063	2
Fibrobacter_succinogenes%C9RPM2	HQIDYILR	6.88672	2
Fibrobacter_succinogenes%C9RPM2	SLDVIRVEK	5.40587	2
Fibrobacter_succinogenes%C9RPM2	SLDVIRVEK	6.23703	2
Fibrobacter_succinogenes%C9RPM2	AYLDDLGK	6.84208	2
Fibrobacter_succinogenes%C9RPM2	AYLDDLGK	5.97649	2
Fibrobacter_succinogenes%C9RPM2	KYEPPQAIGATK	9.70486	3
Fibrobacter_succinogenes%C9RPM2	YEPPQAIGATK	7.1379	2
Fibrobacter_succinogenes%C9RPM2	KYEPPQAIGATK	8.95379	3
Fibrobacter_succinogenes%C9RPM2	YEPPQAIGATK	6.769	2
Fibrobacter_succinogenes%C9RPN5	EGVEPQNLATAVLIAAK	8.43962	2
Fibrobacter_succinogenes%C9RPN5	ILDQLKK	6.17592	2
Fibrobacter_succinogenes%C9RPN5	EGVEPQNLATAVLIAAK	7.08639	2
Fibrobacter_succinogenes%C9RPR3	LGENVITAFK	8.29355	2
Fibrobacter_succinogenes%C9RPR3	LGENVITAFK	7.19315	2
Fibrobacter_succinogenes%C9RPR3	IVGALPLNPSEAK	8.48437	2
Fibrobacter_succinogenes%C9RPR3	IVGALPLNPSEAK	8.57476	2
Fibrobacter_succinogenes%C9RPR3	ITNIIESK	6.79383	2
Fibrobacter_succinogenes%C9RPS2	LGESWER	6.41099	2
Fibrobacter_succinogenes%C9RPS2	LGESWER	6.41038	2
Fibrobacter_succinogenes%C9RPT1	VVHIVKE	9.00024	2
Fibrobacter_succinogenes%C9RPT1	VVHIVKE	7.42249	2
Fibrobacter_succinogenes%C9RPT1	VVHIVKE	6.48566	2
Fibrobacter_succinogenes%C9RPU5	SGAESAVVDPQVITR	10.0792	2
Fibrobacter_succinogenes%C9RPU5	IAQGLPKPAK	8.28411	2
Fibrobacter_succinogenes%C9RPU5	IAQGLPKPAK	7.25041	2
Fibrobacter_succinogenes%C9RPW0	YIPYVVEPSLGVER	9.39785	2
Fibrobacter_succinogenes%C9RPW0	IPFGVGQIGK	8.46742	2
Fibrobacter_succinogenes%C9RPW0	IPFGVGQIGK	6.58079	2
Fibrobacter_succinogenes%C9RPW0	YIPYVVEPSLGVER	7.87266	2
Fibrobacter_succinogenes%C9RPZ9	IFSLLANVADVK	8.76183	2
Fibrobacter_succinogenes%C9RPZ9	IFSLLANVADVK	8.73538	2
Fibrobacter_succinogenes%C9RPZ9	LSIGTEHY	5.05774	2
Fibrobacter_succinogenes%C9RPZ9	LSIGTEHY	5.1233	2
Fibrobacter_succinogenes%C9RQ36 Fibrobacter_succinogenes%D9SAK9	SGNIPIHKNPR	5.19111	2
Fibrobacter_succinogenes%C9RQE2	ILMKILNK	6.44718	2
Fibrobacter_succinogenes%C9RQE4	GFSYSYGGLTAQR	6.574	2
Fibrobacter_succinogenes%C9RQE4	IDWDKIAEIR	6.94012	2
Fibrobacter_succinogenes%C9RQE4	LYVGILDNQGNDIK	8.41622	2
Fibrobacter_succinogenes%C9RQE4	GFSYSYGGLTAQR	6.67902	2
Fibrobacter_succinogenes%C9RQE4	TTILVPFR	7.24217	2
Fibrobacter_succinogenes%C9RQE4	TTILVPFR	6.47823	2
Fibrobacter_succinogenes%C9RQE4	VGLNDWIK	6.63245	2
Fibrobacter_succinogenes%C9RQE4	VGLNDWIK	6.13401	2
Fibrobacter_succinogenes%C9RQE4	VSIPLVDFPDR	8.74352	2
Fibrobacter_succinogenes%C9RQE4	VSIPLVDFPDR	7.21212	2
Fibrobacter_succinogenes%C9RQE4	INHGIIR	6.18654	2
Fibrobacter_succinogenes%C9RQE4	FIDLSKVR	5.31103	2
Fibrobacter_succinogenes%C9RQE4	VSIPLVDFPDRGLYWDNTR	6.89097	3
Fibrobacter_succinogenes%C9RQE4	VSIPLVDFPDRGLYWDNTR	7.13509	3
Fibrobacter_succinogenes%C9RQE5	IDKDFQLGVK	6.38265	2
Fibrobacter_succinogenes%C9RQE5	IDKDFQLGVK	6.91135	2
Fibrobacter_succinogenes%C9RQE5	VGVQGTPNFYINGK	8.07049	2
Fibrobacter_succinogenes%C9RQE5	IDKDFQLGVK	6.57326	2
Fibrobacter_succinogenes%C9RQE5	EIGLNIEQFKK	8.4142	2
Fibrobacter_succinogenes%C9RQE5	IDKDFQLGVK	7.54236	2
Fibrobacter_succinogenes%C9RQE5	YALAPHSR	7.75824	2
Fibrobacter_succinogenes%C9RQE5	YALAPHSR	8.77973	2
Fibrobacter_succinogenes%C9RQE5	IAPAMQELNK	6.95603	2
Fibrobacter_succinogenes%C9RQE5	YALAPHSR	7.45609	2
Fibrobacter_succinogenes%C9RQE5	FSPDLVEK	5.69834	2
Fibrobacter_succinogenes%C9RQE5	FSPDLVEK	5.98032	2
Fibrobacter_succinogenes%C9RQE5	HFPLSFHSNAK	7.35336	3
Fibrobacter_succinogenes%C9RQE5	IAPAMQELNK	5.07994	2
Fibrobacter_succinogenes%C9RQF9	LSVVTTIFPEFSWAK	9.58148	2
Fibrobacter_succinogenes%C9RQH0	VVTNVQYFLED	5.55153	2
Fibrobacter_succinogenes%C9RQH0	VVTNVQYFLED	5.42732	2
Fibrobacter_succinogenes%C9RQH0	VVTNVQYFLED	6.61302	2
Fibrobacter_succinogenes%C9RQI6	IAWDYYWYQDAR	8.05461	2
Fibrobacter_succinogenes%C9RQJ3	ANILDYLR	8.09102	2
Fibrobacter_succinogenes%C9RQJ3	ANILDYLR	6.95646	2
Fibrobacter_succinogenes%C9RQJ3	ANILDYLR	6.40743	2
Fibrobacter_succinogenes%C9RQJ7	SGNLDASQSYIPR	10.123	2
Fibrobacter_succinogenes%C9RQJ7	SGNLDASQSYIPR	11.386	2
Fibrobacter_succinogenes%C9RQJ7	IVPAHVFEPLIEK	9.05175	2
Fibrobacter_succinogenes%C9RQJ7	RDDYWGNAALHNGQLPAPK	13.0533	3
Fibrobacter_succinogenes%C9RQJ7	IVPAHVFEPLIEK	8.0672	2
Fibrobacter_succinogenes%C9RQJ7	SADPNKIILER	9.79891	2
Fibrobacter_succinogenes%C9RQJ7	RDDYWGNAALHNGQLPAPK	14.0603	3
Fibrobacter_succinogenes%C9RQJ7	DWQPLGSWAGVNIGR	8.81369	2
Fibrobacter_succinogenes%C9RQJ7	DWQPLGSWAGVNIGR	7.60368	2
Fibrobacter_succinogenes%C9RQJ7	SADPNKIILER	9.19154	2
Fibrobacter_succinogenes%C9RQJ7	NNPLSVMDLLQAIR	10.4643	2
Fibrobacter_succinogenes%C9RQJ7	NNPLSVMDLLQAIR	10.0443	2
Fibrobacter_succinogenes%C9RQJ7	PNKIILER	9.51661	2
Fibrobacter_succinogenes%C9RQJ7	VAFLINKK	6.27452	2
Fibrobacter_succinogenes%C9RQJ7	NPYAPAQLPWVASGTK	6.81142	2
Fibrobacter_succinogenes%C9RQJ9	IADYEAALNAR	9.47904	2
Fibrobacter_succinogenes%C9RQL8	ANILQVLSGETR	10.7514	2
Fibrobacter_succinogenes%C9RQL8	ANILQVLSGETR	9.6539	2
Fibrobacter_succinogenes%C9RQM4	KTMDLDTK	5.0341	2
Fibrobacter_succinogenes%C9RQM4	FVQNFLKEANQR	5.26537	2
Fibrobacter_succinogenes%C9RQM4	QVLDYLHK	5.28546	2
Fibrobacter_succinogenes%C9RQM6	SGETEDTFIADLAVGTAAGQIK	8.70257	2
Fibrobacter_succinogenes%C9RQM6	LLRIEEELGK	5.79258	2
Fibrobacter_succinogenes%C9RQM6	DAGLPLYQYIAK	6.63269	2
Fibrobacter_succinogenes%C9RQM6	DAGLPLYQYIAK	5.3269	2
Fibrobacter_succinogenes%C9RQN2	VGGANYQVPMEVAPDRAK	12.1508	3
Fibrobacter_succinogenes%C9RQN2	FHSTLVTELVGVVLK	9.80233	2
Fibrobacter_succinogenes%C9RQN2	FHSTLVTELVGVVLK	13.2958	3
Fibrobacter_succinogenes%C9RQN2	LAAELVAAK	5.79251	2
Fibrobacter_succinogenes%C9RQN2	FHSTLVTELVGVVLK	8.79381	2
Fibrobacter_succinogenes%C9RQN2	LAAELVAAK	7.25789	2
Fibrobacter_succinogenes%C9RQN2	AFAHFRF	6.78323	2
Fibrobacter_succinogenes%C9RQN2	AFAHFRF	6.40027	2
Fibrobacter_succinogenes%C9RQN2	FHSTLVTELVGVVLK	10.0402	3
Fibrobacter_succinogenes%C9RQN2	FELCLENIKPR	5.67897	3
Fibrobacter_succinogenes%C9RQN3	PTIQQLVR	8.12317	2
Fibrobacter_succinogenes%C9RQN3	GTLDTQAVNGR	9.88971	2
Fibrobacter_succinogenes%C9RQN3	PTIQQLVR	8.3938	2
Fibrobacter_succinogenes%C9RQN3	VKDVPGVR	6.19264	2
Fibrobacter_succinogenes%C9RQN3	VKDVPGVR	6.52784	2
Fibrobacter_succinogenes%C9RQN4	SVIVVGPELR	6.4135	2
Fibrobacter_succinogenes%C9RQN4	TFHIGGASSR	6.43691	2
Fibrobacter_succinogenes%C9RQN4	SVIVVGPELR	6.14131	2
Fibrobacter_succinogenes%C9RQN4	AGELVTERDLPK	6.76241	2
Fibrobacter_succinogenes%C9RQN4	LIEGNAIR	5.88516	2
Fibrobacter_succinogenes%C9RQN4	VAELFEAR	7.41352	2
Fibrobacter_succinogenes%C9RQN4	VAELFEAR	7.39532	2
Fibrobacter_succinogenes%C9RQN4	LEEEGIVYTLK	7.5267	2
Fibrobacter_succinogenes%C9RQN4	ISEGSVDPHDILDVLGPEDVQR	7.44941	3
Fibrobacter_succinogenes%C9RQN4	YQIPYGAILHVENNATVK	6.50576	3
Fibrobacter_succinogenes%C9RQN4	ISEGSVDPHDILDVLGPEDVQR	6.16652	3
Fibrobacter_succinogenes%C9RQN5	VGAEVGPDDILVGK	6.09266	2
Fibrobacter_succinogenes%C9RQN5	LSALGPGGLTR	8.04747	1,2,3,4
Fibrobacter_succinogenes%C9RQN5	AALDSGTVVR	7.5179	2
Fibrobacter_succinogenes%C9RQN5	ASYEQFLQK	5.28428	2
Fibrobacter_succinogenes%C9RQN5	DVHYTHYGR	7.89304	2
Fibrobacter_succinogenes%C9RQN5	DVHYTHYGR	7.57937	2
Fibrobacter_succinogenes%C9RQN5	QSQLSQFMDQMNPLSELTHK	5.31008	3
Fibrobacter_succinogenes%C9RQN5	QSQLSQFMDQMNPLSELTHK	5.19422	3
Fibrobacter_succinogenes%C9RQN6	ALGDQIVGLTLLEAK	8.74797	2
Fibrobacter_succinogenes%C9RQN6	ALGDQIVGLTLLEAK	7.53746	2
Fibrobacter_succinogenes%C9RQN6	AITGLGLAEAK	7.42321	2
Fibrobacter_succinogenes%C9RQN6	ALGDQIVGLTLLEAK	6.76828	2
Fibrobacter_succinogenes%C9RQN7	EIEAFHK	5.98373	2
Fibrobacter_succinogenes%C9RQN7	TLQEKLEK	5.22317	2
Fibrobacter_succinogenes%C9RQN7	TLQEKLEK	5.12749	2
Fibrobacter_succinogenes%C9RQN7	EIEAFHK	5.80962	2
Fibrobacter_succinogenes%C9RQN8	LSFTADQLVENTK	9.64301	2
Fibrobacter_succinogenes%C9RQN8	LSFTADQLVENTK	9.44102	2
Fibrobacter_succinogenes%C9RQN8	AYDLKEAIEILK	9.25606	2
Fibrobacter_succinogenes%C9RQN8	GTVVLPHGTGR	9.79096	2
Fibrobacter_succinogenes%C9RQN8	GTVVLPHGTGR	8.45288	2
Fibrobacter_succinogenes%C9RQN8	AYDLKEAIEILK	6.39178	2
Fibrobacter_succinogenes%C9RQN8	IAESFDRTK	5.34022	2
Fibrobacter_succinogenes%C9RQN8	IAESFDRTK	6.21323	2
Fibrobacter_succinogenes%C9RQN8	AYDLKEAIEILK	6.77855	3
Fibrobacter_succinogenes%C9RQN8	AVVATPDMMPVISKVAR	5.07284	3
Fibrobacter_succinogenes%C9RQN9	ITQAQITEIAQK	10.7555	2
Fibrobacter_succinogenes%C9RQN9	LQIPGGAANPAPPVGPALGQK	7.31618	2
Fibrobacter_succinogenes%C9RQQ3	PVFEQFQEN	5.14246	2
Fibrobacter_succinogenes%C9RQQ3	EIESAKIK	5.24557	2
Fibrobacter_succinogenes%C9RQQ3	GIKVLSLFF	5.02699	2
Fibrobacter_succinogenes%C9RQS1	YSYGNFAK	5.16492	2
Fibrobacter_succinogenes%C9RQT2	KIPLEIELGGTPFAK	9.55442	3
Fibrobacter_succinogenes%C9RQT2	KIPLEIELGGTPFAK	8.94729	3
Fibrobacter_succinogenes%C9RQT2	AFVEGVFDK	5.66507	2
Fibrobacter_succinogenes%C9RQT8	NIAVPVLIGK	11.1595	2
Fibrobacter_succinogenes%C9RQU1	AAFIDIGLEK	6.61765	2
Fibrobacter_succinogenes%C9RQU1	EILQEGQEIMVQVVK	5.09771	3
Fibrobacter_succinogenes%C9RQV7	TVSLTALR	5.45669	2
Fibrobacter_succinogenes%C9RQY6	GLDFSTPWNLIR	8.00783	2
Fibrobacter_succinogenes%C9RQY6	GLDFSTPWNLIR	7.16467	2
Fibrobacter_succinogenes%C9RQY6	MSIVVDSK	6.57176	2
Fibrobacter_succinogenes%C9RQY6	MSIVVDSK	5.79117	2
Fibrobacter_succinogenes%C9RQZ7	STAVEDAPLFR	6.71753	2
Fibrobacter_succinogenes%C9RR02	SAEIKETSATVR	10.2641	2
Fibrobacter_succinogenes%C9RR02	ILEFVATQEK	7.47457	2
Fibrobacter_succinogenes%C9RR02	ILEFVATQEK	5.92008	2
Fibrobacter_succinogenes%C9RR02	SAEIKETSATVR	9.34351	2
Fibrobacter_succinogenes%C9RR02	AINEAIDKLIEANPFEVPK	8.23938	3
Fibrobacter_succinogenes%C9RR02	TLEITIPQGDLKVPFEK	7.55661	3
Fibrobacter_succinogenes%C9RR02	MSAEIKETSA	5.39275	2
Fibrobacter_succinogenes%C9RR02	AINEAIDKLIEANPFEVPK	8.6466	3
Fibrobacter_succinogenes%C9RR02	INQLRDELR	5.67337	2
Fibrobacter_succinogenes%C9RR08	VLQDLFNTIGPR	10.2291	2
Fibrobacter_succinogenes%C9RR08	VLQDLFNTIGPR	7.80737	2
Fibrobacter_succinogenes%C9RR08	VLQDLFNTIGPR	9.11597	2
Fibrobacter_succinogenes%C9RR08	AGDAAEMALIGLVEDEIVAK	6.6967	2
Fibrobacter_succinogenes%C9RR08	AGDAAEMALIGLVEDEIVAK	11.0647	3
Fibrobacter_succinogenes%C9RR08	LGPNRAGDAAEMALIGLVEDEIVAK	9.38837	3
Fibrobacter_succinogenes%C9RR08	ALTTSILEK	6.47619	2
Fibrobacter_succinogenes%C9RR08	AGDAAEMALIGLV	5.51991	3
Fibrobacter_succinogenes%C9RR09	FVVEALER	7.63893	2
Fibrobacter_succinogenes%C9RR09	FVVEALER	7.45084	2
Fibrobacter_succinogenes%C9RR09	SFGMDVDDYLK	5.10443	2
Fibrobacter_succinogenes%C9RR10	GNVVAWGSPGNSGFK	11.7154	2
Fibrobacter_succinogenes%C9RR10	KSTPFAAQLAAETAAHK	12.9572	3
Fibrobacter_succinogenes%C9RR10	NAGLEVLSIR	9.58719	2
Fibrobacter_succinogenes%C9RR10	GNVVAWGSPGNSGFK	11.5419	2
Fibrobacter_succinogenes%C9RR10	KSTPFAAQLAAETAAHK	11.0576	3
Fibrobacter_succinogenes%C9RR11	AEVTLNIKR	7.33145	2
Fibrobacter_succinogenes%C9RR15	AAIEAAGGKVEII	8.62306	2
Fibrobacter_succinogenes%C9RR15	AAIEAAGGKVEII	9.395	2
Fibrobacter_succinogenes%C9RR15	LAAVSAVDFDAK	10.519	2
Fibrobacter_succinogenes%C9RR15	VAFEGGQMPIHR	9.51478	2
Fibrobacter_succinogenes%C9RR15	VLFDLGFIK	7.27373	2
Fibrobacter_succinogenes%C9RR19	VGQAAAEIRK	9.48118	2
Fibrobacter_succinogenes%C9RR19	ALVNNMVEGVTK	9.11931	2
Fibrobacter_succinogenes%C9RR19	VGQAAAEIRK	9.50624	2
Fibrobacter_succinogenes%C9RR19	VGQAAAEIRK	8.71095	2
Fibrobacter_succinogenes%C9RR19	AIITIPAGVK	6.61137	2
Fibrobacter_succinogenes%C9RR19	YAGEIVR	8.01903	2
Fibrobacter_succinogenes%C9RR19	AIITIPAGVK	6.99684	2
Fibrobacter_succinogenes%C9RR19	TLEIVGVGYRVEQK	8.77091	2
Fibrobacter_succinogenes%C9RR19	YAGEIVR	6.01702	2
Fibrobacter_succinogenes%C9RR19	APEGVELK	5.82058	2
Fibrobacter_succinogenes%C9RR19	YAGEIVRR	5.57691	2
Fibrobacter_succinogenes%C9RR22	ALLEELGLPFRK	8.84899	2
Fibrobacter_succinogenes%C9RR22	ALLEELGLPFRK	10.4573	2
Fibrobacter_succinogenes%C9RR22	ILDEAADTLTAITGQK	9.86713	2
Fibrobacter_succinogenes%C9RR22	ILDEAADTLTAITGQK	9.01574	2
Fibrobacter_succinogenes%C9RR22	FINIDLPR	7.57848	2
Fibrobacter_succinogenes%C9RR22	KILDEAADTLTAITGQK	10.416	3
Fibrobacter_succinogenes%C9RR22	AVANFHLR	6.6324	2
Fibrobacter_succinogenes%C9RR22	FINIDLPR	6.64614	2
Fibrobacter_succinogenes%C9RR22	IVLNMGVGAASQNR	8.27946	2
Fibrobacter_succinogenes%C9RR22	VVPALQQK	8.83623	2
Fibrobacter_succinogenes%C9RR22	VVPALQQK	8.73755	2
Fibrobacter_succinogenes%C9RR22	KAVANFHLR	8.03465	2
Fibrobacter_succinogenes%C9RR22	VTLHGDNMWDFLYR	7.90562	3
Fibrobacter_succinogenes%C9RR22	ILDEAADTLTAITGQK	6.75221	3
Fibrobacter_succinogenes%C9RR24	GSVADAVVVR	7.66654	2
Fibrobacter_succinogenes%C9RR24	YASIGDVIK	7.57928	2
Fibrobacter_succinogenes%C9RR24	YASIGDVIK	7.59928	2
Fibrobacter_succinogenes%C9RR24	VAVKDAIPQSK	8.06182	2
Fibrobacter_succinogenes%C9RR24	EVACIRVLGGTN	5.25933	2
Fibrobacter_succinogenes%C9RR24	EVACIRVLGGTN	5.45277	2
Fibrobacter_succinogenes%C9RR24	VAVKDAIPQSK	6.5011	2
Fibrobacter_succinogenes%C9RR24	FSDNAVVLINKDGEPR	6.1829	3
Fibrobacter_succinogenes%C9RR27	ILFEMGGVER	7.48806	2
Fibrobacter_succinogenes%C9RR27	GNYIAFGEFGIQALEK	7.89195	2
Fibrobacter_succinogenes%C9RR27	GNYIAFGEFGIQALEK	7.40796	2
Fibrobacter_succinogenes%C9RR28	LGGAEIARVEK	8.06915	2
Fibrobacter_succinogenes%C9RR28	LGGAEIARVEK	8.1003	2
Fibrobacter_succinogenes%C9RR28	ADIDYATAIAK	8.21076	2
Fibrobacter_succinogenes%C9RR28	ADIDYATAIAK	8.23921	2
Fibrobacter_succinogenes%C9RR28	LVAENIAR	5.24337	2
Fibrobacter_succinogenes%C9RR28	LVAENIAR	5.70896	2
Fibrobacter_succinogenes%C9RR28	RFEHASLSK	6.68184	2
Fibrobacter_succinogenes%C9RR28	LKGELQFLTGK	8.79675	2
Fibrobacter_succinogenes%C9RR28	FEHASLSK	7.16017	2
Fibrobacter_succinogenes%C9RR28	VPLHTLR	6.57319	2
Fibrobacter_succinogenes%C9RR28	VPLHTLR	7.3124	2
Fibrobacter_succinogenes%C9RR28	FEHASLSK	6.31381	2
Fibrobacter_succinogenes%C9RR28	YAEGRVPLHTLR	7.24023	3
Fibrobacter_succinogenes%C9RR28	VNVNLYTARPGIVIGK	6.25147	3
Fibrobacter_succinogenes%C9RR31	VGDVLNAGEGAEFR	9.01066	2
Fibrobacter_succinogenes%C9RR31	SAGAGAELVAK	8.36669	2
Fibrobacter_succinogenes%C9RR31	SAGAGAELVAK	8.38542	2
Fibrobacter_succinogenes%C9RR31	AYIIAPAEIKVGDVLNAGEGAEFR	11.5294	3
Fibrobacter_succinogenes%C9RR31	AYIIAPAEIKVGDVLNAGEGAEFR	9.91881	3
Fibrobacter_succinogenes%C9RR31	GVVMNPVDHPLGGGEGR	11.5568	3
Fibrobacter_succinogenes%C9RR31	GVVMNPVDHPLGGGEGR	10.5283	3
Fibrobacter_succinogenes%C9RR31	TDKFIVR	5.94772	2
Fibrobacter_succinogenes%C9RR31	SYRPITPTLR	7.03392	2
Fibrobacter_succinogenes%C9RR33	VADVNTYDVVR	9.23611	2
Fibrobacter_succinogenes%C9RR33	SGQNTSAVWVR	10.2859	2
Fibrobacter_succinogenes%C9RR33	VADVNTYDVVR	8.66101	2
Fibrobacter_succinogenes%C9RR33	ANNVVISQAALAELEGGR	12.0637	2
Fibrobacter_succinogenes%C9RR33	ANNVVISQAALAELEGGR	11.4321	2
Fibrobacter_succinogenes%C9RR33	TKDLLSVLAK	9.35551	2
Fibrobacter_succinogenes%C9RR33	SGQNTSAVWVR	10.3129	2
Fibrobacter_succinogenes%C9RR33	ANNVVISQAALAELEGGR	13.4957	3
Fibrobacter_succinogenes%C9RR33	TKDLLSVLAK	7.82148	2
Fibrobacter_succinogenes%C9RR33	ANNVVISQAALAELEGGR	11.5205	3
Fibrobacter_succinogenes%C9RR33	VSVFEALSFSAPK	8.84837	2
Fibrobacter_succinogenes%C9RR33	ANNVVISQAALAELEGGR	10.1766	2
Fibrobacter_succinogenes%C9RR33	DLLSVLAK	6.48278	2
Fibrobacter_succinogenes%C9RR33	VSVFEALSFSAPK	9.40598	2
Fibrobacter_succinogenes%C9RR33	KIAFYSALANK	7.68109	2
Fibrobacter_succinogenes%C9RR34	TVNVSGISK	7.99843	2
Fibrobacter_succinogenes%C9RR34	TVNVSGISK	7.26225	2
Fibrobacter_succinogenes%C9RR34	NSIIVVR	8.3851	2
Fibrobacter_succinogenes%C9RR34	ANKAEVGHFK	7.31707	2
Fibrobacter_succinogenes%C9RR34	ANKAEVGHFK	7.40726	2
Fibrobacter_succinogenes%C9RR34	TVNVSGISK	6.01084	2
Fibrobacter_succinogenes%C9RR34	GHGFSGTIKR	8.69304	2
Fibrobacter_succinogenes%C9RR34	ANKAEVGHFK	6.33071	2
Fibrobacter_succinogenes%C9RR41	MFHFTR	5.06825	2
Fibrobacter_succinogenes%C9RR41	ATLEKAPEVK	5.2337	2
Fibrobacter_succinogenes%C9RR46	RGEAPQLPPYEEAVLALK	7.52072	3
Fibrobacter_succinogenes%C9RR46	RGEAPQLPPYEEAVLALK	9.29842	3
Fibrobacter_succinogenes%C9RR67	ALFSADAAASVAPK	8.94204	2
Fibrobacter_succinogenes%C9RR67	VQLEGAENR	8.62248	2
Fibrobacter_succinogenes%C9RR67	VQLEGAENR	7.89532	2
Fibrobacter_succinogenes%C9RR83	ILPDNVDVIIDR	7.18305	2
Fibrobacter_succinogenes%C9RR83	LKVDIEMGTHEL	5.15371	2
Fibrobacter_succinogenes%C9RR96	GYEPYGQTGVGER	9.63851	2
Fibrobacter_succinogenes%C9RR96	GYEPYGQTGVGER	9.47671	2
Fibrobacter_succinogenes%C9RR96	ETVIEEMMK	7.62094	2
Fibrobacter_succinogenes%C9RR96	YYAVGSVTHR	10.4254	2
Fibrobacter_succinogenes%C9RR96	EKAPEVPAF	5.70509	2
Fibrobacter_succinogenes%C9RR96	EKAPEVPAF	5.40377	2
Fibrobacter_succinogenes%C9RRA1	FFQVDAK	6.13819	2
Fibrobacter_succinogenes%C9RRC9	QGGNIFK	5.50077	1,2,3,4
Fibrobacter_succinogenes%C9RRD7	EGYVSTVNSPK	9.48547	2
Fibrobacter_succinogenes%C9RRD7	GYFDFQYAQHR	7.37441	2
Fibrobacter_succinogenes%C9RRD7	GYFDFQYAQHR	7.92278	2
Fibrobacter_succinogenes%C9RRD7	EGYVSTVNSPK	9.11344	2
Fibrobacter_succinogenes%C9RRD7	QIEAGPDVIAFNYR	8.21242	2
Fibrobacter_succinogenes%C9RRD7	KEGYVSTVNSPK	8.44565	2
Fibrobacter_succinogenes%C9RRD7	KEGYVSTVNSPK	5.67186	2
Fibrobacter_succinogenes%C9RRD7	KNEAYLN	5.02762	2
Fibrobacter_succinogenes%C9RRD7	GYFDFQYAQHR	7.41585	3
Fibrobacter_succinogenes%C9RRD7	KEGYVSTVNSPK	5.04715	3
Fibrobacter_succinogenes%C9RRE0	KADDAAFLQDAER	11.1773	2
Fibrobacter_succinogenes%C9RRE0	DAAGVDRLIQ	6.83788	2
Fibrobacter_succinogenes%C9RRE0	KADDAAFLQDAER	11.6438	2
Fibrobacter_succinogenes%C9RRE0	DAAGVDRLIQ	7.74402	2
Fibrobacter_succinogenes%C9RRE0	DAAGVDRLIQ	6.96456	2
Fibrobacter_succinogenes%C9RRE0	SSFDIEKK	7.0142	2
Fibrobacter_succinogenes%C9RRE0	SSFDIEKK	6.62734	2
Fibrobacter_succinogenes%C9RRH6	DSLVAAALVL	5.37361	2
Fibrobacter_succinogenes%C9RRH6	DSLVAAALVL	5.10267	2
Fibrobacter_succinogenes%C9RRK0	TLSFLEEQLPGVK	9.52852	2
Fibrobacter_succinogenes%C9RRK0	VVNPGGLLNSSR	9.49007	2
Fibrobacter_succinogenes%C9RRK0	VVQAGEVGNVR	7.37488	2
Fibrobacter_succinogenes%C9RRK0	LVFVGVVFAFLLLGCLIVY	5.81961	5
Fibrobacter_succinogenes%C9RRK1	KVQYGYAPTPHYAGTASLVWR	13.6492	3
Fibrobacter_succinogenes%C9RRK1	KVQYGYAPTPHYAGTASLVWR	12.4751	3
Fibrobacter_succinogenes%C9RRK1	VQYGYAPTPHYAGTASLVWR	11.3944	3
Fibrobacter_succinogenes%C9RRK1	VQYGYAPTPHYAGTASLVWR	11.2732	3
Fibrobacter_succinogenes%C9RRK1	VQYGYAPTPHYAGTASLVWR	9.49803	2
Fibrobacter_succinogenes%C9RRK1	VQYGYAPTPHYAGTASLVWR	8.22776	3
Fibrobacter_succinogenes%C9RRK1	VQYGYAPTPHYAGTASLVWR	5.21651	3
Fibrobacter_succinogenes%C9RRK1	VQYGYAPT	5.49454	2
Fibrobacter_succinogenes%C9RRN6	IGNEYGATTGR	5.24383	2
Fibrobacter_succinogenes%C9RRN6	VVDFLTLDADYIVR	7.02328	2
Fibrobacter_succinogenes%C9RRN6	IGNEYGATTGR	5.63599	2
Fibrobacter_succinogenes%C9RRN8	AGLVNGGTIQGAHQSIPR	9.08143	3
Fibrobacter_succinogenes%C9RRN8	VIIPDLR	5.72445	2
Fibrobacter_succinogenes%C9RRN8	VIIPDLR	5.80757	2
Fibrobacter_succinogenes%C9RRQ5	IAQEYLAR	6.18872	2
Fibrobacter_succinogenes%C9RRR7	ESVAYLKK	7.32028	2
Fibrobacter_succinogenes%C9RRR7	QVLARALQLCK	5.68399	2
Fibrobacter_succinogenes%C9RRR7	ESVAYLKK	5.76545	2
Fibrobacter_succinogenes%C9RS07	GAPAFLWISDLSR	8.76117	2
Fibrobacter_succinogenes%C9RS07	GAPAFLWISDLSR	9.66573	2
Fibrobacter_succinogenes%C9RS07	NKNTLIGSILI	5.16382	2
Fibrobacter_succinogenes%C9RS07	MNKN	6.45253	1
Fibrobacter_succinogenes%C9RS07	GAQSLSYDLMILPLKWDELSA	5.73471	3
Fibrobacter_succinogenes%C9RS07	FPELIQDTT	5.22456	2
Fibrobacter_succinogenes%C9RS07	GAQSLSYDLMILPLKWDELSA	5.48791	3
Fibrobacter_succinogenes%C9RS07	GAQSLSYDLMILPLKWDELSA	5.20078	3
Fibrobacter_succinogenes%C9RS13	GQPFAFELGAGNVIR	9.90961	2
Fibrobacter_succinogenes%C9RS13	GQPFAFELGAGNVIR	9.86479	2
Fibrobacter_succinogenes%C9RS13	ILVVPPGLGYGSR	9.66335	2
Fibrobacter_succinogenes%C9RS13	ILVVPPGLGYGSR	8.52759	2
Fibrobacter_succinogenes%C9RS52	TQGTGLGMSITK	5.00575	2
Fibrobacter_succinogenes%C9RS52	ESSFSFVV	6.05109	2
Fibrobacter_succinogenes%C9RS52	ESSFSFVV	5.74364	2,3,4
Fibrobacter_succinogenes%C9RS52	ESSFSFVV	5.55349	2
Fibrobacter_succinogenes%C9RS59 Fibrobacter_succinogenes%A7UG68	VVSWLIPETR	7.88988	2
Fibrobacter_succinogenes%C9RS59 Fibrobacter_succinogenes%A7UG68	LDDGSIVAR	7.35273	2
Fibrobacter_succinogenes%C9RS59 Fibrobacter_succinogenes%A7UG68	LDDGSIVAR	5.12349	2
Fibrobacter_succinogenes%C9RS59 Fibrobacter_succinogenes%A7UG68	TLGIQYIR	5.72665	2
Fibrobacter_succinogenes%C9RSA6	MSEYSEKMDK	5.17093	2
Fibrobacter_succinogenes%C9RSB0	KLASLAMMK	5.50211	2
Fibrobacter_succinogenes%C9RSB0	KLASLAMMK	5.22352	2
Fibrobacter_succinogenes%D9S570 Fibrobacter_succinogenes%C9RPN0	ISLPLLLSLK	10.1981	2
Fibrobacter_succinogenes%D9S570 Fibrobacter_succinogenes%C9RPN0	ISLPLLLSLK	8.31575	2
Fibrobacter_succinogenes%D9S570 Fibrobacter_succinogenes%C9RPN0	ISLPLLLSLK	7.77662	2
Fibrobacter_succinogenes%D9S5A5 Fibrobacter_succinogenes%C9RPR9	LGALSSDILGAFQK	11.0567	2
Fibrobacter_succinogenes%D9S5A5 Fibrobacter_succinogenes%C9RPR9	LGALSSDILGAFQK	9.34604	2
Fibrobacter_succinogenes%D9S5A5 Fibrobacter_succinogenes%C9RPR9	SSLDGVSGNVETALSK	7.53034	2
Fibrobacter_succinogenes%D9S5A5 Fibrobacter_succinogenes%C9RPR9	SGLETILEK	6.88803	2
Fibrobacter_succinogenes%D9S5E0 Fibrobacter_succinogenes%C9RIU8	ELSAYNINAFVVK	9.45296	2
Fibrobacter_succinogenes%D9S5E0 Fibrobacter_succinogenes%C9RIU8	ELSAYNINAFVVK	9.54293	2
Fibrobacter_succinogenes%D9S664	EIFVDDKAVMVPGDT	5.51772	3
Fibrobacter_succinogenes%D9S664 Fibrobacter_succinogenes%C9RJK1	EYVPAFADITYDAIK	8.27795	2
Fibrobacter_succinogenes%D9S664 Fibrobacter_succinogenes%C9RJK1	EHQFIDAK	5.34142	2
Fibrobacter_succinogenes%D9S664 Fibrobacter_succinogenes%C9RJK1	EHQFIDAK	6.31735	2
Fibrobacter_succinogenes%D9S681 Fibrobacter_succinogenes%C9RK01	LTLVYQQLGASDK	13.4904	2
Fibrobacter_succinogenes%D9S681 Fibrobacter_succinogenes%C9RK01	LTLVYQQLGASDK	11.5623	2
Fibrobacter_succinogenes%D9S681 Fibrobacter_succinogenes%C9RK01	LTLVYQQLGASDKAK	9.48608	2
Fibrobacter_succinogenes%D9S681 Fibrobacter_succinogenes%C9RK01	LTLVYQQLGASDKAK	9.70545	2
Fibrobacter_succinogenes%D9S681 Fibrobacter_succinogenes%C9RK01	DYDGAALLFQNSLDNAGSVALVR	10.8516	2
Fibrobacter_succinogenes%D9S681 Fibrobacter_succinogenes%C9RK01	IASGKLEGLALAK	10.0507	2
Fibrobacter_succinogenes%D9S681 Fibrobacter_succinogenes%C9RK01	LTLVYQQLGASDKAK	12.3621	3
Fibrobacter_succinogenes%D9S681 Fibrobacter_succinogenes%C9RK01	LTLVYQQLGASDKAK	12.8824	3
Fibrobacter_succinogenes%D9S681 Fibrobacter_succinogenes%C9RK01	ASLLAANIKYEK	9.49869	2
Fibrobacter_succinogenes%D9S681 Fibrobacter_succinogenes%C9RK01	GDFSAAANFLEK	9.08304	2
Fibrobacter_succinogenes%D9S681 Fibrobacter_succinogenes%C9RK01	LLHIYGDNR	9.6551	2
Fibrobacter_succinogenes%D9S681 Fibrobacter_succinogenes%C9RK01	ASLLAANIKYEK	9.86661	2
Fibrobacter_succinogenes%D9S681 Fibrobacter_succinogenes%C9RK01	LLHIYGDNR	8.09028	2
Fibrobacter_succinogenes%D9S681 Fibrobacter_succinogenes%C9RK01	LLHIYGDNR	10.0097	2
Fibrobacter_succinogenes%D9S681 Fibrobacter_succinogenes%C9RK01	GDFSAAANFLEK	8.44585	2
Fibrobacter_succinogenes%D9S681 Fibrobacter_succinogenes%C9RK01	YIAEFGKR	9.14591	2
Fibrobacter_succinogenes%D9S681 Fibrobacter_succinogenes%C9RK01	YIAEFGKR	9.61528	2
Fibrobacter_succinogenes%D9S681 Fibrobacter_succinogenes%C9RK01	DYDGAALLFQNSLDNAGSVALVR	8.3423	3
Fibrobacter_succinogenes%D9S681 Fibrobacter_succinogenes%C9RK01	DYDGAALLFQNSLDNAGSVALVR	8.6061	3
Fibrobacter_succinogenes%D9S681 Fibrobacter_succinogenes%C9RK01	DYDGAALLFQNSLDNAGSVALVR	7.07672	3
Fibrobacter_succinogenes%D9S6A1 Fibrobacter_succinogenes%C9RK23	KVVVITGT	5.50056	2,3,4
Fibrobacter_succinogenes%D9S6F4 Fibrobacter_succinogenes%C9RJ14	LVTIPVSFPK	7.93762	2
Fibrobacter_succinogenes%D9S6F4 Fibrobacter_succinogenes%C9RJ14	LVTIPVSFPK	6.57272	2
Fibrobacter_succinogenes%D9S6F4 Fibrobacter_succinogenes%C9RJ14	LVTIPVSFPKEAN	7.12129	2
Fibrobacter_succinogenes%D9S6F4 Fibrobacter_succinogenes%C9RJ14	LVTIPVSFPK	5.57851	2
Fibrobacter_succinogenes%D9S6F4 Fibrobacter_succinogenes%C9RJ14	LVTIPVSFPKEAN	5.83782	2
Fibrobacter_succinogenes%D9S7A2 Fibrobacter_succinogenes%C9RJX1	TYGAGTQNLPR	8.10694	2
Fibrobacter_succinogenes%D9S7A2 Fibrobacter_succinogenes%C9RJX1	TYGAGTQNLPR	7.14687	2
Fibrobacter_succinogenes%D9S7Y4 Fibrobacter_succinogenes%C9RKL5	NAVISGANFEGANLK	9.64994	2
Fibrobacter_succinogenes%D9S7Y4 Fibrobacter_succinogenes%C9RKL5	NAVISGANFEGANLK	9.89502	2
Fibrobacter_succinogenes%D9S7Y4 Fibrobacter_succinogenes%C9RKL5	SASFEGANLEGANLYR	10.1038	2
Fibrobacter_succinogenes%D9S7Y4 Fibrobacter_succinogenes%C9RKL5	SAGESPDFEGANLPEVSFR	10.4979	2
Fibrobacter_succinogenes%D9S7Y4 Fibrobacter_succinogenes%C9RKL5	SASFEGANLEGANLYR	9.45596	2
Fibrobacter_succinogenes%D9S7Y4 Fibrobacter_succinogenes%C9RKL5	SAGESPDFEGANLPEVSFR	10.4286	2
Fibrobacter_succinogenes%D9S7Y4 Fibrobacter_succinogenes%C9RKL5	SAFNNAQLSGANFSGAK	10.2229	2
Fibrobacter_succinogenes%D9S7Y4 Fibrobacter_succinogenes%C9RKL5	ATLLDSKFPK	8.10545	2
Fibrobacter_succinogenes%D9S7Y4 Fibrobacter_succinogenes%C9RKL5	AVKGVTDFQR	9.0306	2
Fibrobacter_succinogenes%D9S7Y4 Fibrobacter_succinogenes%C9RKL5	SASFEGANLEGANLYR	7.9626	2
Fibrobacter_succinogenes%D9S7Y4 Fibrobacter_succinogenes%C9RKL5	IDNYQFQK	5.31032	2
Fibrobacter_succinogenes%D9S7Y4 Fibrobacter_succinogenes%C9RKL5	NAVISGANFEGANLKGATISGADIR	9.89121	3
Fibrobacter_succinogenes%D9S7Y4 Fibrobacter_succinogenes%C9RKL5	ATLLDSKFPK	6.56522	2
Fibrobacter_succinogenes%D9S7Y4 Fibrobacter_succinogenes%C9RKL5	NAVISGANFEGANLKGATISGADIR	8.96723	3
Fibrobacter_succinogenes%D9S7Y4 Fibrobacter_succinogenes%C9RKL5	AVKGVTDFQR	8.52119	2
Fibrobacter_succinogenes%D9S7Y4 Fibrobacter_succinogenes%C9RKL5	LNNVNFAK	5.70333	2
Fibrobacter_succinogenes%D9S7Y4 Fibrobacter_succinogenes%C9RKL5	TKFPSGFD	7.30164	2
Fibrobacter_succinogenes%D9S7Y4 Fibrobacter_succinogenes%C9RKL5	GVTDFQR	5.90333	2
Fibrobacter_succinogenes%D9S7Y4 Fibrobacter_succinogenes%C9RKL5	RIDNYQFQK	6.52933	2
Fibrobacter_succinogenes%D9S7Y4 Fibrobacter_succinogenes%C9RKL5	SASFEGANLEGANLYR	7.81937	2
Fibrobacter_succinogenes%D9S7Y4 Fibrobacter_succinogenes%C9RKL5	TKFPSGFD	6.37315	2
Fibrobacter_succinogenes%D9S7Y4 Fibrobacter_succinogenes%C9RKL5	GVTDFQR	5.90165	2
Fibrobacter_succinogenes%D9S7Y4 Fibrobacter_succinogenes%C9RKL5	TKFPSGFDPR	6.0543	2
Fibrobacter_succinogenes%D9S7Y4 Fibrobacter_succinogenes%C9RKL5	SAGESPDFEGANLPEVSFR	9.57684	2
Fibrobacter_succinogenes%D9S7Y4 Fibrobacter_succinogenes%C9RKL5	LNNVNFAK	5.71612	2
Fibrobacter_succinogenes%D9S827 Fibrobacter_succinogenes%C9RL42	TSLAELAPSR	7.57137	2
Fibrobacter_succinogenes%D9S827 Fibrobacter_succinogenes%C9RL42	VTQEEFENALNGLR	9.18813	2
Fibrobacter_succinogenes%D9S827 Fibrobacter_succinogenes%C9RL42	VTQEEFENALNGLR	7.8821	2
Fibrobacter_succinogenes%D9S827 Fibrobacter_succinogenes%C9RL42	VFDHLGHFVNQYSK	7.21091	3
Fibrobacter_succinogenes%D9S827 Fibrobacter_succinogenes%C9RL42	VDIEVLARNNHG	5.16255	2
Fibrobacter_succinogenes%D9S889 Fibrobacter_succinogenes%C9RLU8	SYLNSVSSK	5.79492	2
Fibrobacter_succinogenes%D9S889 Fibrobacter_succinogenes%C9RLU8	SLPVEAYVR	7.76239	2
Fibrobacter_succinogenes%D9S8I1 Fibrobacter_succinogenes%C9RMH6	NLVLDPLGNDEYR	6.04412	2
Fibrobacter_succinogenes%D9S8I1 Fibrobacter_succinogenes%C9RMH6	FFNVDAIK	6.57314	2
Fibrobacter_succinogenes%D9S8I1 Fibrobacter_succinogenes%C9RMH6	FFNVDAIK	5.59584	2
Fibrobacter_succinogenes%D9S8Z7 Fibrobacter_succinogenes%C9RM28	LEGDLDITNLTTPVVK	7.00731	2
Fibrobacter_succinogenes%D9S8Z7 Fibrobacter_succinogenes%C9RM28	LEGDLDITNLTTPVVK	7.45082	2
Fibrobacter_succinogenes%D9S8Z7 Fibrobacter_succinogenes%C9RM28	TPGFNLVYNAFR	5.15861	2
Fibrobacter_succinogenes%D9S8Z7 Fibrobacter_succinogenes%C9RM28	TDDIYEEIWK	6.30637	2
Fibrobacter_succinogenes%D9S929 Fibrobacter_succinogenes%C9RN28	KIENVILYVLQK	5.17422	2
Fibrobacter_succinogenes%D9S977 Fibrobacter_succinogenes%C9RM29	FVETLKDNPTAAK	9.47161	2
Fibrobacter_succinogenes%D9S977 Fibrobacter_succinogenes%C9RM29	FVETLKDNPTAAK	5.26335	3
Fibrobacter_succinogenes%D9S9N4 Fibrobacter_succinogenes%C9RMY1	LTAEYIKVPADAFK	8.78631	2
Fibrobacter_succinogenes%D9S9N4 Fibrobacter_succinogenes%C9RMY1	ILTVGQEVEAVVLKVEEDAER	11.6617	3
Fibrobacter_succinogenes%D9S9N4 Fibrobacter_succinogenes%C9RMY1	VWDRIHAAFENNEVVR	10.4369	3
Fibrobacter_succinogenes%D9S9N4 Fibrobacter_succinogenes%C9RMY1	GVVVELADGIEGFIPVSK	9.79077	2
Fibrobacter_succinogenes%D9S9N4 Fibrobacter_succinogenes%C9RMY1	IKGGVVVDLFGIDAFLPGSQIDLR	9.11771	3
Fibrobacter_succinogenes%D9S9N4 Fibrobacter_succinogenes%C9RMY1	GVVVELADGIEGFIPVSK	8.9472	2
Fibrobacter_succinogenes%D9S9N4 Fibrobacter_succinogenes%C9RMY1	GDVLETLEK	7.28033	2
Fibrobacter_succinogenes%D9S9N4 Fibrobacter_succinogenes%C9RMY1	IYLSVVDYFK	7.95387	2
Fibrobacter_succinogenes%D9S9N4 Fibrobacter_succinogenes%C9RMY1	IYLSVVDYFK	7.41714	2
Fibrobacter_succinogenes%D9S9N4 Fibrobacter_succinogenes%C9RMY1	ILTVGQEVEAVVLKVEEDAER	9.34668	3
Fibrobacter_succinogenes%D9S9N4 Fibrobacter_succinogenes%C9RMY1	IHAAFENNEVVR	6.80271	3
Fibrobacter_succinogenes%D9SA39	MSVFIVGLTK	5.52053	2
Fibrobacter_succinogenes%D9SA64 Fibrobacter_succinogenes%C9RP93	VYLNLAEAEVAK	7.14356	2
Fibrobacter_succinogenes%D9SAB0 Fibrobacter_succinogenes%C9RPE5 Fibrobacter_succinogenes%C9RQN4	AFIAPVDGLVK	6.67038	2
Fibrobacter_succinogenes%D9SAB0 Fibrobacter_succinogenes%C9RPE5 Fibrobacter_succinogenes%C9RQN4	AFIAPVDGLVK	6.94745	2
Fibrobacter_succinogenes%D9SAB0 Fibrobacter_succinogenes%C9RPE5 Fibrobacter_succinogenes%C9RQN4	DITGGLPR	5.89712	2
Fibrobacter_succinogenes%D9SAB6	QIVIFPTK	6.0654	2
Fibrobacter_succinogenes%D9SAW6 Fibrobacter_succinogenes%C9RQJ6	LASAVSQFFR	8.71483	2
Fibrobacter_succinogenes%D9SBC0 Fibrobacter_succinogenes%C9RR17	NIVEVQLLDGTIPHDIEVK	10.4435	3
Fibrobacter_succinogenes%D9SBC0 Fibrobacter_succinogenes%C9RR17	ILLMPAAPGTGVIAGAAAR	10.2781	2
Fibrobacter_succinogenes%D9SBC0 Fibrobacter_succinogenes%C9RR17	ILLMPAAPGTGVIAGAAAR	13.1096	3
Fibrobacter_succinogenes%D9SBC0 Fibrobacter_succinogenes%C9RR17	IHGSSNPSTVVSACLEGLLSQK	10.4526	3
Fibrobacter_succinogenes%D9SBC0 Fibrobacter_succinogenes%C9RR17	AVLELAGVR	6.15024	2
Fibrobacter_succinogenes%D9SBC0 Fibrobacter_succinogenes%C9RR17	NIVEVQLLDGTIPHDIEVK	11.2241	3
Fibrobacter_succinogenes%D9SBC0 Fibrobacter_succinogenes%C9RR17	AVLELAGVR	5.67729	2
Fibrobacter_succinogenes%D9SBC0 Fibrobacter_succinogenes%C9RR17	NIVEVQLLDGTIPHDIEVK	8.05383	2
Fibrobacter_succinogenes%D9SBC0 Fibrobacter_succinogenes%C9RR17	NIVEVQLLDGTIPHDIEVK	8.29183	2
Fibrobacter_succinogenes%D9SBC0 Fibrobacter_succinogenes%C9RR17	AVLELAGVRNILTK	8.94968	2
Fibrobacter_succinogenes%D9SBC0 Fibrobacter_succinogenes%C9RR17	AKEVSEAIR	8.60037	2
Fibrobacter_succinogenes%D9SBC0 Fibrobacter_succinogenes%C9RR17	EAQVSEFEDKVVHINR	8.73473	3
Fibrobacter_succinogenes%D9SBC0 Fibrobacter_succinogenes%C9RR17	AVLELAGVR	5.12304	2
Fibrobacter_succinogenes%D9SBC0 Fibrobacter_succinogenes%C9RR17	AKEVSEAIR	8.17666	2
Fibrobacter_succinogenes%D9SBC0 Fibrobacter_succinogenes%C9RR17	ILLMPAAPGTGVIAGAAAR	9.47651	3
Fibrobacter_succinogenes%D9SBC0 Fibrobacter_succinogenes%C9RR17	ILLMPAAPGTGVIAGAAAR	7.41925	2
Fibrobacter_succinogenes%D9SBC0 Fibrobacter_succinogenes%C9RR17	EAQVSEFEDKVVHINR	7.96389	3
Fibrobacter_succinogenes%D9SBI4 Fibrobacter_succinogenes%C9RR87	ALVYDWDPK	6.97004	2
Fibrobacter_succinogenes%D9SBI4 Fibrobacter_succinogenes%C9RR87	ALVYDWDPK	7.84096	2
Fibrobacter_succinogenes%D9SBI4 Fibrobacter_succinogenes%C9RR87	NFFGFVLYR	7.65963	2
Fibrobacter_succinogenes%D9SBI4 Fibrobacter_succinogenes%C9RR87	EVEVTDFKEIVGK	6.00439	2
Fibrobacter_succinogenes%D9SBI4 Fibrobacter_succinogenes%C9RR87	ALVYDWDPK	6.92833	2
Fibrobacter_succinogenes%D9SBI4 Fibrobacter_succinogenes%C9RR87	EVEVTDFKEIVGK	5.08115	2
Fibrobacter_succinogenes%D9SBI4 Fibrobacter_succinogenes%C9RR87	EVEVTDFKEIVGK	6.68395	2
Fibrobacter_succinogenes%D9SBI4 Fibrobacter_succinogenes%C9RR87	NFFGFVLYR	5.88031	2
Fibrobacter_succinogenes%D9SBI4 Fibrobacter_succinogenes%C9RR87	EVEVTDFKEIVGK	5.95232	2
Fibrobacter_succinogenes%D9SBI4 Fibrobacter_succinogenes%C9RR87	SELPVGADISNRYLER	6.37017	3
Fibrobacter_succinogenes%D9SBI4 Fibrobacter_succinogenes%C9RR87	EVEVTDFKEIVGK	5.72276	2
Fibrobacter_succinogenes%D9SBU5 Fibrobacter_succinogenes%C9RRK6	AAPAAAAAAPAPAVR	14.2281	2
Fibrobacter_succinogenes%D9SBU5 Fibrobacter_succinogenes%C9RRK6	AAPAAAAAAPAPAVR	13.5436	2
Fibrobacter_succinogenes%D9SBU5 Fibrobacter_succinogenes%C9RRK6	NINSPAWTIVK	6.50514	2
Fibrobacter_succinogenes%D9SBU5 Fibrobacter_succinogenes%C9RRK6	AAPAAAAAAPAPAVR	13.6104	2
Fibrobacter_succinogenes%D9SBU5 Fibrobacter_succinogenes%C9RRK6	NINSPAWTIVK	6.76383	2
Fibrobacter_succinogenes%D9SBU5 Fibrobacter_succinogenes%C9RRK6	NINSPAWTIVK	8.15627	2
Fibrobacter_succinogenes%D9SBX6 Fibrobacter_succinogenes%C9RRP1	NVGLANAVR	8.92395	2
Fibrobacter_succinogenes%P42475	LLDDAQAGDNVGLLLR	10.0121	2
Fibrobacter_succinogenes%P42475	LLDDAQAGDNVGLLLR	9.49746	2
Fibrobacter_succinogenes%P42475	EHILLAHQVGVPK	10.8347	2
Fibrobacter_succinogenes%P42475	EHILLAHQVGVPK	10.577	2
Fibrobacter_succinogenes%P42475	EHILLAHQVGVPK	10.1804	2
Fibrobacter_succinogenes%P42475	RFDEIDNAPEEK	10.1891	2
Fibrobacter_succinogenes%P42475	LLDDAQAGDNVGLLLR	9.84234	2
Fibrobacter_succinogenes%P42475	RFDEIDNAPEEK	9.22241	2
Fibrobacter_succinogenes%P42475	TVGAGSVTEIIK	8.26019	2
Fibrobacter_succinogenes%P42475	ELLSKYDFDGDNTPIIR	11.5697	3
Fibrobacter_succinogenes%P42475	TVGAGSVTEIIK	8.40644	2
Fibrobacter_succinogenes%P42475	TVGAGSVTEIIK	7.98208	2
Fibrobacter_succinogenes%P42475	YDFDGDNTPIIR	8.67401	2
Fibrobacter_succinogenes%P42475	GITINTSHVEYTTANR	12.5103	3
Fibrobacter_succinogenes%P42475	EHILLAHQVGVPK	11.9872	3
Fibrobacter_succinogenes%P42475	GITINTSHVEYTTANR	9.85259	3
Fibrobacter_succinogenes%P42475	ELLSKYDFDGDNTPIIR	8.72003	2
Fibrobacter_succinogenes%P42475	GITINTSHVEYTTANR	11.7822	3
Fibrobacter_succinogenes%P42475	AQAGDNVGLLLR	8.13613	2
Fibrobacter_succinogenes%P42475	PIEDVFTITGR	8.90999	2
Fibrobacter_succinogenes%P42475	EHILLAHQVGVPK	10.1673	3
Fibrobacter_succinogenes%P42475	LLDDAQAGDNVGLLLR	8.16351	2
Fibrobacter_succinogenes%P42475	EHILLAHQVGVPK	8.3302	3
Fibrobacter_succinogenes%P42475	GMVLAAPK	5.8742	2
Fibrobacter_succinogenes%P42475	RFDEIDNAPEEK	8.73787	3
Fibrobacter_succinogenes%P42475	ELLSKYDFDGDNTPIIR	8.62393	2
Fibrobacter_succinogenes%P42475	HYAHVDCPGHADYVK	9.3951	3
